# Supplementary material for: Aging in zebrafish is associated with reduced locomotor activity and strain dependent changes in bottom dwelling and thigmotaxis
Source: PLoS One. 2024 May 2;19(5):e0300227. doi: 10.1371/journal.pone.0300227 (PMC11065237; doi:10.1371/journal.pone.0300227)
Supplement: S1 Data — (CSV) [file pone.0300227.s001.csv]

	fish.id	strain	Line..	DOB	Sex	Position..Front.Back.	Experimental.Group	day	distance.from.bottom	distance.from.center	distance.travelled	distance.from.bottom.1	distance.from.bottom.2	distance.from.bottom.3	distance.from.bottom.4	distance.from.bottom.5	distance.from.bottom.6	distance.from.center.1	distance.from.center.2	distance.from.center.3	distance.from.center.4	distance.from.center.5	distance.from.center.6	distance.travelled.1	distance.travelled.2	distance.travelled.3	distance.travelled.4	distance.travelled.5	distance.travelled.6	perc.explored
1	23-116A	TL	220	3/25/2022	M	FRONT	6m	1	0.0247280255194985	0.0265854471243977	19.7333380406801	0.00631196196029385	0.0129058710503895	0.0217364621572959	0.0306376628209538	0.0352509116188905	0.0415318586785049	0.0394630830976085	0.0249057376553887	0.0272178836187037	0.027316876610773	0.0183064955125972	0.0223035404612534	6.46953743211557	3.06277609389319	2.61620929095816	2.67482161073809	2.55038721991459	2.35960639306051	23.3
2	23-116A	TL	220	3/25/2022	M	FRONT	6m	2	0.0419773772050703	0.0386855329618905	23.1940798331582	0.0396527089166855	0.0452494069479976	0.0590254321441993	0.0477127366659508	0.0201165504260035	0.0401056083132654	0.0341184495476232	0.0361353166746649	0.0397028359592758	0.0367167750316032	0.0431149234935069	0.0423263154274538	4.28334163505969	4.26980828529095	3.8298807412191	3.54782274876366	3.44382451642464	3.81940190640021	56.6
3	23-116B	TL	220	3/25/2022	F	FRONT	6m	1	0.052375403623864	0.0646029835201605	25.098881922027	0.0531793146265272	0.058790611318555	0.0534859997508098	0.0430886160237383	0.0688529265271699	0.0368513855276995	0.0581376003597536	0.0688906256326958	0.0587831429611203	0.0689364236989575	0.0729267961517668	0.0599409276436367	5.22463049403134	4.68197355202479	4.03919224577514	3.92801509100399	3.91585875669069	3.30921178250101	67.9
4	23-116B	TL	220	3/25/2022	F	FRONT	6m	2	0.0753161879951522	0.0513749864188468	22.4322617465117	0.0803607239287005	0.0682033041925428	0.0749567863071886	0.0778171439859966	0.083470045256726	0.0670930802974242	0.0422426811943975	0.046357351604045	0.0478739359328622	0.0542439275510863	0.053444054867729	0.0640907580386087	3.94536467061417	3.97487018879467	4.02543920266478	3.58927489242444	3.32356293038928	3.57374986162436	66
5	23-116C	TL	220	3/25/2022	F	BACK	6m	1	0.0199832651714146	0.0428709050249341	25.3745533033271	0.014410827716839	0.0296246451162409	0.0174349278332436	0.0193103118538201	0.0173401775626559	0.0217733386654073	0.0502475332970014	0.0476698335535647	0.040471787288925	0.0400353575740585	0.0391399032331908	0.0396583461658625	5.3096186354804	4.30992300318045	4.27114965370056	3.2648158785008	4.25464927856179	3.9643968539031	33.9
6	23-116C	TL	220	3/25/2022	F	BACK	6m	2	0.104566866575578	0.0347656713468928	12.3168822917327	0.110059281405947	0.115187021988903	0.113868852032368	0.103972701602223	0.0979423255555769	0.0863651102191623	0.0530182597463769	0.0220036418905927	0.0267015347086095	0.037196652244623	0.0378424500062964	0.0318385873877819	1.23490985818031	0.639880949493625	1.22350821947764	3.2041877358648	2.80128095904398	3.21311456967238	33.3
7	23-116D	TL	220	3/25/2022	M	BACK	6m	1	0.0141550085788741	0.0468532376913139	43.7502214627983	0.011020338151501	0.0132920420416911	0.0143005938194605	0.0146395404123995	0.0158808359721788	0.0157971810351554	0.0652137608077995	0.0564335584762601	0.0441144445871451	0.0372327538339324	0.0381952745078502	0.0399243056141038	7.50420053096525	6.99318046272488	7.30202707414058	7.15401167971748	6.91276111624961	7.88404059900046	20.3
8	23-116D	TL	220	3/25/2022	M	BACK	6m	2	0.00549000897587721	0.0389826344598263	17.217023370831	0.00266394446334223	0.0111659902359683	0.00408574456450024	0.0113130590715776	0.00176135169475246	0.00194680699461071	0.0560629720274064	0.0567315358572746	0.0459474047448522	0.0560275138561564	0.00996260516533416	0.00915390363885857	1.55255135083395	7.50976568317535	1.6998303659056	4.7723045073324	1.0026991808224	0.679872282761274	17.4
9	23-117A	TU	245	9/16/2022	F	FRONT	6m	1	0.0671678738364245	0.065224066745707	24.5219031744094	0.0806422280599167	0.0556056210077274	0.0491992014437523	0.0708493948746424	0.0752513899620175	0.0714658382894164	0.0452365815227328	0.0603690219645435	0.0700619698647413	0.0728318525409912	0.0683104898510126	0.0745371849775963	2.68388068559866	3.16106805481812	4.46077265308686	4.71290766698951	4.85293334822031	4.65034076569595	69.6
10	23-117A	TU	245	9/16/2022	F	FRONT	6m	2	0.0680348365813409	0.0587260139584602	18.6178475670641	0.0787751359418002	0.05849743367041	0.069896723209902	0.0843935009375772	0.0802404097339755	0.036411120445388	0.0313691053694747	0.0606673038538197	0.0639322610302503	0.0647845319723115	0.07284092957994	0.0587608722509188	1.83658733300539	2.96686954249675	3.42945113945249	3.37610007766938	3.4212639547505	3.58757551968955	68
11	23-117B	TU	245	9/16/2022	M	FRONT	6m	1	0.0857615189391037	0.0671754629520698	33.8776197398254	0.0736935561783743	0.0935693203784425	0.0738335170592754	0.0927548067517482	0.0914012321606691	0.0893123386136551	0.0535279267205778	0.0712265834176357	0.0664610469366928	0.0721231805318842	0.0725616005759747	0.0671501864036996	4.75654569467848	5.45209599291273	5.8415398775116	6.14911070638074	5.9743465746971	5.70398089364471	68.6
12	23-117B	TU	245	9/16/2022	M	FRONT	6m	2	0.0681224714340765	0.0629759818252704	28.5038672589466	0.0532440921678093	0.0640524371817145	0.0618860613418226	0.0715187450045903	0.0818024360386846	0.0762333205151396	0.0559765674245249	0.0656072262827423	0.0625232063889464	0.0631117778335714	0.0639542978444514	0.0666813517488779	4.29379156457699	5.01852280975128	4.85094935379838	5.02834574531182	4.7792922267692	4.5329655587389	69.6
13	23-117C	TU	245	9/16/2022	M	BACK	6m	1	0.0711738506402175	0.0688800351581256	37.0065149485137	0.0562449077690445	0.0669916435757773	0.0662096830450621	0.0831460271335106	0.0810604600350995	0.0733927083156613	0.0553309460732476	0.0679887891968065	0.0722721853429155	0.069621646838055	0.0762188968621283	0.0718482423230099	5.54981140972107	6.52662704386975	6.67708318716499	6.06599901759492	6.34175669612767	5.84523759403534	68.3
14	23-117C	TU	245	9/16/2022	M	BACK	6m	2	0.0675438943665545	0.0575251544176045	31.3584326792768	0.0647134429017881	0.0749572670867003	0.0601852273340599	0.0612431822588328	0.0745895341644145	0.069570589331885	0.0394626145291023	0.0453748957237959	0.052911993198949	0.0650830576004914	0.0663857122496763	0.0759394108558336	4.54057281351955	5.68630295959639	5.48636089757579	5.18449411440926	5.1317335937266	5.32896830044916	72.1
15	23-117D	TU	245	9/16/2022	F	BACK	6m	1	0.0645148182938538	0.064914339079329	28.7218868594467	0.100060655540989	0.052161501964876	0.0570617152122249	0.0663190282206494	0.0654601891772295	0.046032690234657	0.0411146859707665	0.0630251179352026	0.0690851770833299	0.075958222957278	0.0721555369945693	0.0681483442696132	4.36816100848213	4.16184080476857	4.66272569803301	5.38900145766546	5.45435734338708	4.68580054711044	72.6
16	23-117D	TU	245	9/16/2022	F	BACK	6m	2	0.0710286101734866	0.0633910991814233	28.4651335050383	0.0619034868958638	0.0747978601843373	0.0775605460384905	0.0757571828761131	0.0617807251220744	0.0743661306771683	0.047022139472194	0.0600769236265634	0.0657011622316165	0.0717284658231709	0.0706013931298916	0.0652170692658957	4.31340866580122	4.69420568982596	4.60971485550411	4.90673402282992	4.94910687348591	4.99196339759115	75.6
17	23-118A	TL	243	9/2/2022	F	FRONT	6m	1	0.0550767189554927	0.0350469819478467	21.6208015960125	0.0362736081566161	0.0395875752464981	0.0601134778427061	0.0824419530374096	0.0516666415136975	0.0603856725877021	0.0418842684275659	0.0363679662591247	0.0326832853620011	0.0327634366568584	0.0346132717247032	0.0319689285603247	4.05016594936497	3.91479285804608	3.35476471038562	3.40249434757583	3.51807552545497	3.38050820518504	45.2
18	23-118A	TL	243	9/2/2022	F	FRONT	6m	2	0.0956008557271474	0.0560312005084919	15.7966545665273	0.116224982239276	0.113255722312024	0.0897967929011621	0.0824553345360219	0.081485345724883	0.0903803655462033	0.0735713248849138	0.0353883673336893	0.0524329997767562	0.0529939601311409	0.0622588522430799	0.0595551809026765	0.459614234300742	0.748573400029041	3.70311747346398	3.63753459380344	3.71017747112667	3.53763739380339	50.2
19	23-118B	TL	243	9/2/2022	M	FRONT	6m	1	0.0779821909044902	0.0576364728990532	23.0363102614839	0.0620530927882247	0.0753375736210129	0.0944862552476346	0.0859431407734416	0.0761354454366832	0.0739285559760693	0.059809972205967	0.0531726302961795	0.059147550812349	0.0590534066787377	0.0562292512680161	0.0584072653002918	4.709639590569	4.67661654929258	3.64662319960667	3.4275996656636	3.2789650339359	3.29686622241609	69.3
20	23-118B	TL	243	9/2/2022	M	FRONT	6m	2	0.102663589493885	0.038165697982776	15.868347395214	0.113421179522584	0.104027250150282	0.104597223629931	0.100362415607122	0.099563558136141	0.0940091514852935	0.0569594714514009	0.0349584586618041	0.0295040930773575	0.0334600117790762	0.0393930284451046	0.0347209082635151	0.60325032883065	2.4374327490235	2.86243826213604	3.22560657038777	3.4394873572947	3.30013212754138	30.2
21	23-118C	TL	243	9/2/2022	M	BACK	6m	1	0.0666192306531378	0.0610568130490528	34.4555749141203	0.0316046236560952	0.0794018126199331	0.0839320157776352	0.0791175219502145	0.060673976181998	0.0649783243992652	0.0473113775911961	0.0435603689375379	0.0551283613105478	0.0711117302065698	0.0744576901085388	0.0747810811989427	6.36551125871812	5.44716085641136	5.17206294038477	5.49325280658042	6.16876516186062	5.80882189016506	81.4
22	23-118C	TL	243	9/2/2022	M	BACK	6m	2	0.0799333199294823	0.0490135209328762	23.2075060156261	0.110521237218435	0.0907560768631611	0.0766005340589361	0.0788242460912872	0.0638809229054494	0.0590108831087391	0.0512165045547872	0.041734520795634	0.0449721901788727	0.0488609683656728	0.0509223421765945	0.0563786479128688	2.66834417117725	3.85999778022637	4.16492465004717	4.04946408476302	4.03769648230041	4.42707884711183	66.9
23	23-118D	TL	243	9/2/2022	F	BACK	6m	1	0.0748385131696404	0.0551619947458193	23.8762180064912	0.0815154605114444	0.0746980715568796	0.081545870258118	0.0688264127711264	0.0601353580971256	0.0823099839330552	0.0637006474946991	0.0678809400975816	0.0651613349775621	0.0571728595520566	0.0389212478879333	0.0381278645243983	4.58186021311875	4.63957162615843	4.19109092717252	3.64800800568158	3.6175153423206	3.1981718920393	74.7
24	23-118D	TL	243	9/2/2022	F	BACK	6m	2	0.119251069117095	0.0451061903830151	19.0606092050523	0.118147181658049	0.119980369762521	0.120220878620586	0.120774893080523	0.117377126163442	0.119005559799736	0.0393114831972208	0.0468351365035317	0.0440878045261809	0.049529906157376	0.0449199769389688	0.0459518733807519	2.80402332685046	3.38634977576328	3.25534429934969	3.28322629190555	3.08793893978278	3.24372657140057	17.2
25	23-119A	TU	212	3/9/2022	M	FRONT	12m	1	0.0526713569629774	0.0410363221859618	20.4373869621691	0.00566743932013621	0.0955651270860483	0.067799347771153	0.0356764704182584	0.0532467564206199	0.0580491443822698	0.0376664578216239	0.0302404663572353	0.0395094292379588	0.0486294466978152	0.0443507913066047	0.0458273460637368	1.20432205250162	3.32440431565425	4.08083399400037	3.51464194519272	4.10796127704819	4.20522337777191	53
26	23-119A	TU	212	3/9/2022	M	FRONT	12m	2	0.0662685336319365	0.0518988365791591	25.2349163162246	0.0409292720337248	0.0682514709088406	0.0840916950123545	0.062260129646127	0.0721348373189431	0.0699426940144114	0.0411405660455054	0.0428557345284438	0.0507915450869088	0.0568545271212528	0.0589633926796274	0.0607922835471709	4.09173656720388	4.2947058772359	3.93632942692676	4.13204891344153	4.44476301282988	4.33533251858667	74.7
27	23-119B	TU	212	3/9/2022	F	FRONT	12m	1	0.0465650949483791	0.0650344409331922	23.9161753180973	0.0835878538155479	0.02170304963814	0.0491377574995801	0.043083726519698	0.0387869920496138	0.043105017779102	0.0612265314641502	0.0430188685075527	0.0632848803391662	0.0717631182770314	0.0757519090985409	0.0751735823912578	3.60592012411058	3.22643928649636	4.25594932232252	4.56540147750611	4.2965292557597	3.96593585190203	62.4
28	23-119B	TU	212	3/9/2022	F	FRONT	12m	2	0.0567417007419785	0.0703175764927605	21.670100093274	0.0685419180653731	0.0761055260451509	0.0748498503942483	0.0344678455362507	0.0497590823051774	0.0367152124586724	0.0582531750259899	0.0650627709985691	0.0686587864780799	0.0759105733188572	0.0773742930912242	0.0766487826275438	3.70726519885489	3.74459076316039	3.42349214079937	3.70462038493386	3.43395029612061	3.65618130940488	60.7
29	23-119C	TU	212	3/9/2022	F	BACK	12m	1	0.0885818333881717	0.0495483449690509	29.6635572820216	0.108499114926415	0.106163262863137	0.104142493174324	0.0747767493189777	0.0719049878471212	0.0659946138734294	0.0381054953832147	0.0433551838290018	0.0484953850978023	0.0516721594764881	0.0560051191455995	0.0596601713544684	4.65449511172945	4.48321355890978	4.60489753323247	4.55503392339692	5.72781954840355	5.6380976063494	75.4
30	23-119C	TU	212	3/9/2022	F	BACK	12m	2	0.0755417285261704	0.0526060037267329	30.2012481622161	0.0711907187767166	0.0749742861783838	0.0755949903440881	0.0748242002670171	0.0825391381130044	0.0741273530742236	0.0406121397290287	0.0531250351237276	0.0639295962284206	0.054621865914502	0.0555298847449778	0.0478172119482187	5.04469524235693	5.44016398256197	5.85452823773603	4.85165572112194	4.65476380530203	4.35544117313725	78.6
31	23-119D	TU	212	3/9/2022	M	BACK	12m	1	0.0965469420635953	0.0349452172230649	27.6369017805149	0.119594926138934	0.100613174594828	0.101454989459542	0.0901177757658396	0.0910527220577584	0.076445802833784	0.0501989722728843	0.0231821709554819	0.0280063755481134	0.0324159269390655	0.0358576799689896	0.0400167199487754	2.97633144302388	4.95247568903404	4.5020581748429	4.99413463659505	4.85017435279047	5.36172748422857	36.7
32	23-119D	TU	212	3/9/2022	M	BACK	12m	2	0.0871725080083114	0.0503799304373814	23.5872155165611	0.11608913605801	0.0824381002171887	0.0708599021619396	0.0895140544239407	0.0830419621218253	0.0810945262192393	0.0603230375412148	0.0346190011679735	0.0408247419825429	0.0543331618957699	0.0532869932746036	0.058901412573791	1.82333721401691	4.56497557441329	4.82597982086318	4.46319477400441	4.25857549522657	3.65115263803674	56.6
33	23-120A	TU	212	3/9/2022	F	FRONT	12m	1	0.05506562617831	0.0570301599456186	21.184546376807	0.0765206375890317	0.0826201579539314	0.049126958651572	0.0473176315316983	0.0311299106834955	0.0436664384886911	0.0528451852162181	0.0575268400581713	0.0506679494851304	0.0652353174793543	0.0543768173065377	0.0615321123809961	2.94434523377221	2.8376111892482	3.43690043526374	4.63663229272725	3.39783846433902	3.93121876145657	70.5
34	23-120A	TU	212	3/9/2022	F	FRONT	12m	2	0.044141963727675	0.0629860028150282	22.5041548334854	0.0634711344051642	0.0678799005696669	0.0284457654782323	0.0310865160919862	0.0318553040629697	0.0420999593459942	0.0449631096688551	0.0578479783720918	0.0575333953304164	0.0718369594812123	0.0727277754254133	0.0730096562453519	3.7371136291823	3.70284083208915	3.53407539945301	3.7377039258346	3.89212461500207	3.90029643192426	65.7
35	23-120B	TU	212	3/9/2022	M	FRONT	12m	1	0.0800954581586317	0.0510381803423383	26.0900557625877	0.0549141083871024	0.0659159889479662	0.0922114151415928	0.0827099510918365	0.0924521550064758	0.092377016622206	0.0335421284034797	0.0404497786581575	0.0547844375719491	0.0488440609560362	0.0612059123805745	0.0674086530725339	5.03179933220409	4.64457998156146	4.31911898545311	4.13771367127577	4.15567054893391	3.80117324315934	59.1
36	23-120B	TU	212	3/9/2022	M	FRONT	12m	2	0.0719947111792724	0.0600849779588287	28.0997360803163	0.0456371577800812	0.0795995159533666	0.100445251044301	0.074562764092392	0.0507082222996954	0.0810111263147112	0.0421856226688345	0.0525600861954091	0.069730688768448	0.0665432621137469	0.0660335095563976	0.0634608835957222	5.41912704165448	4.87314488326971	4.21614089027393	4.66287584745734	4.56810668007817	4.3603407375827	76.8
37	23-120C	TU	212	3/9/2022	M	BACK	12m	1	0.0563430926331331	0.0623731241585416	27.8586598566492	0.0789953684500569	0.0759639114725941	0.074771420426318	0.0513637614168114	0.0216853176212009	0.0352678638318176	0.0415023437451701	0.0594272201121644	0.070208601489972	0.0743453581008811	0.0672351868772102	0.0615216730596931	4.48095614902108	4.54669146086898	4.98287806143494	5.26333919389895	4.22409154934542	4.36070344207987	77
38	23-120C	TU	212	3/9/2022	M	BACK	12m	2	0.0781455739157484	0.0589073848783272	28.1560218290191	0.0940706596970605	0.0840187824746121	0.0848810417660214	0.0419325305999095	0.0811321466802607	0.0828312696646075	0.0399108624284963	0.0480866292680214	0.0622137387715841	0.0605478975333366	0.0672398138836239	0.0754495466962008	4.62143763363391	4.13665895426389	4.77649357230318	4.57312166510663	4.79081384871312	5.25749615499842	77
39	23-120D	TU	212	3/9/2022	F	BACK	12m	1	0.073309307824563	0.0490168613103264	22.2439954300607	0.109027451040285	0.0812416743442701	0.0836331233827901	0.0738452912093435	0.0429084640923969	0.0491896892731326	0.0430695010873086	0.0466484055494372	0.0545317902502155	0.0512534542947361	0.0422540415548313	0.0563422251403465	2.55118953411037	3.85943907038165	3.83505272050028	4.6187110201241	3.70111164384834	3.67849144109601	71.3
40	23-120D	TU	212	3/9/2022	F	BACK	12m	2	0.0794220520195253	0.0647023557467288	29.2202396806897	0.0913205806367478	0.0704775347665894	0.0682484925341542	0.0818912312198648	0.0787154527960955	0.0858839948674006	0.0451050447715081	0.0693771284992798	0.0713976712067275	0.0690882044253737	0.0691621595844017	0.0640813260082364	4.01235235681388	5.26194069654107	4.94711072145319	5.12701384222297	4.91910474958595	4.95271731407267	73.2
41	23-121A	TU	212	3/9/2022	F	FRONT	12m	1	0.0641427166561577	0.0666000326021212	40.9144405322082	0.0766478788015695	0.0759856690253102	0.081286843942526	0.0764802664102479	0.0426300585669058	0.0318189964538077	0.035214088560835	0.0727375454481238	0.0729015401863191	0.0743778450299214	0.0730152600835785	0.0713505027817882	4.00232628546961	6.07766601873677	6.31524930887414	6.37025807384962	7.72878491569995	10.4201559295781	63.5
42	23-121A	TU	212	3/9/2022	F	FRONT	12m	2	0.0617639100585078	0.072622753718022	30.1036389764315	0.044786734566212	0.054254823017872	0.0701593808497343	0.068836942147409	0.0649485075918063	0.067596579194837	0.0591361220432843	0.0754411717363577	0.0760972533910419	0.0778403909755458	0.0751801017912702	0.07203798241641	4.82787534768311	4.97781538613549	5.20003451075464	4.97505941734213	4.85145159438103	5.27140272013507	51.7
43	23-121B	TU	212	3/9/2022	M	FRONT	12m	2	0.0874978259256693	0.0531394094471355	21.7811408347746	0.114505659679202	0.0934927748549768	0.0868932387330586	0.0784381164242152	0.0868251081615029	0.0648287234691754	0.0690779963328482	0.0365088819383985	0.0513422960827884	0.0540184856977033	0.056206381154393	0.0516916649358079	0.387885366129783	3.41323988662176	4.56252035090003	4.58874688295317	4.44816291676657	4.38058543140331	66.7
44	23-121B	TU	212	3/9/2022	M	FRONT	12m	1	0.0922340519661687	0.054368535785964	24.5498064966814	0.11551806971603	0.103451530439123	0.0897066554620569	0.0849336168084434	0.0950175156964391	0.0647706848103626	0.0663444413222797	0.0399797793486506	0.044025069486158	0.0540185804639797	0.058736581733136	0.0631147650069847	0.855559348594652	3.57943054883672	4.818247394569	4.8837858919313	5.04392652647273	5.36885678627697	66.9
45	23-121C	TU	212	3/9/2022	M	BACK	12m	1	0.118953053708651	0.0236653702306281	22.6626467113317	0.120359068709638	0.120467365245893	0.119059159186844	0.11886380583989	0.117403465681458	0.117564615368195	0.0245409267629967	0.02473586237548	0.023218940362086	0.0216188509615444	0.0244722834545729	0.0234047620876979	3.58064638408297	4.15888538631181	3.93287198053511	3.39271329132531	3.85337410191099	3.74415556716547	8
46	23-121C	TU	212	3/9/2022	M	BACK	12m	2	0.115833323867476	0.0229804939549469	23.7016242896994	0.118289863023203	0.112342995843049	0.115951987909111	0.116165910224848	0.115798385220688	0.116452676214201	0.0282549652035543	0.020604362129653	0.0216904547575941	0.0205405104679508	0.0217502678601039	0.0250444423380904	3.16512647283953	4.44008396291499	4.13884497398926	4.07875357383107	4.00312232425787	3.87569298186671	11.9
47	23-121D	TU	212	3/9/2022	F	BACK	12m	1	0.105431877053434	0.0491425081240866	29.1681742839728	0.125837804825149	0.122951643048291	0.0978091217116689	0.0975641476588456	0.0973059723452828	0.0911128287013355	0.0674193306838777	0.0390804193153442	0.0336480370588637	0.0376760478864457	0.0527884586704781	0.0642483513969234	1.34238703605411	3.82495791723758	5.95651602017718	6.21787046301475	5.67183443080759	6.15460841668158	52.9
48	23-121D	TU	212	3/9/2022	F	BACK	12m	2	0.0975749998948299	0.0487375129329585	27.1954135179689	0.121955669791619	0.101517569356611	0.0884222026147245	0.0909585573012512	0.104748938526999	0.0778448690250158	0.0457942309783063	0.0311890787040892	0.0364501345558703	0.0489844204276959	0.0656811776664494	0.0643357952398832	1.84366613191987	5.37774657789909	5.27204233565465	4.97362967430869	4.78605159677752	4.94227720140905	62.7
49	23-122A	TL	243	9/2/2022	F	FRONT	6m	1	0.0344855199215094	0.0574745862986952	36.1956142355992	0.0225922344848889	0.05294450605559	0.0570506841792611	0.036296649290339	0.0181830937628235	0.0198356853567469	0.0531913677026281	0.0606272872558496	0.0640702738506665	0.0687526663440346	0.0501900260796481	0.0480141431105358	4.92022174623557	5.34281996092036	4.83818347447334	6.02466822465416	8.97361584329559	6.09610498602015	64.6
50	23-122A	TL	243	9/2/2022	F	FRONT	6m	2	0.0489747292567349	0.0495914075711656	28.4941519264296	0.0250811347674957	0.0506750367052	0.0748690831767623	0.0445413526348134	0.0486859154428243	0.0499949071473247	0.0524877520274261	0.0571746834150978	0.0502904280611195	0.0435566258215786	0.0445069865292778	0.0495277519552281	6.02902356530887	4.72230096813728	4.61273620788718	4.53701283766155	4.59602079731588	3.99705755011883	66.3
51	23-122B	TL	243	9/2/2022	M	FRONT	6m	1	0.0123731497121435	0.0569695932014853	24.0439788311069	0.0128429463266953	0.0153192751014716	0.0139244323861148	0.0139260804149391	0.00787114748359571	0.010353378003098	0.046902434068426	0.0535312665452392	0.0499534522068095	0.0638974265777768	0.0647440762906688	0.062790815826252	5.03759082739909	5.44231080229125	6.1091087676183	5.40620799735858	0.777390595437295	1.27136984100235	25.6
52	23-122B	TL	243	9/2/2022	M	FRONT	6m	2	0.0110872455621246	0.0582208128424268	18.9487171918182	0.00560639976510025	0.0121750848797968	0.0136419689286363	0.0119064997952875	0.0123981158759698	0.010794799100528	0.0658863193218123	0.0435898281687668	0.0622454321894584	0.0531896514018645	0.059072808488197	0.0653489748507989	1.08499095019338	4.83464951249341	3.29398194806688	3.33388666604956	3.86243796393945	2.53877015107554	25
53	23-122C	TL	243	9/2/2022	M	BACK	6m	2	0.068248689431197	0.0456146891256059	24.712374419845	0.0932419918876619	0.08490569976885	0.0713921047891179	0.0718862602477082	0.0471155650280379	0.0409412506776317	0.0364448925471964	0.0416976968513066	0.047092600374785	0.0488211024715498	0.0475313981156063	0.0521026229205962	3.27362386591429	3.30943040583198	3.44351953012074	3.61908813766159	5.20208096271185	5.86463151760455	60.5
54	23-122C	TL	243	9/2/2022	M	BACK	6m	1	0.0172829723538871	0.0573705706583707	27.4212002334874	0.0136089632567416	0.0237585831302303	0.0201930289134255	0.0188108272271027	0.0135097035234649	0.0138131265090784	0.0510390423499657	0.0539705775410265	0.0541452892296893	0.0547825972058093	0.0592050766934071	0.071082731916487	5.20891416272055	4.46000163641641	3.74212615168676	5.75541440973566	7.44618298385601	0.808560889072035	27.6
55	23-122D	TL	243	9/2/2022	F	BACK	6m	1	0.0516382721691145	0.0683041790516758	37.5964882798738	0.0242089307665547	0.047619322135055	0.0632225847016173	0.050097603483159	0.0744652557981184	0.0502181713637943	0.0739460727664724	0.0737495113117922	0.0635088931151044	0.0625795676491937	0.0702575818327583	0.0657804190850895	5.96161380057827	5.97892304525869	6.63175404816218	6.29605720330621	5.50824445601731	7.21989572655111	76.7
56	23-122D	TL	243	9/2/2022	F	BACK	6m	2	0.0489753821738233	0.0516530032345678	31.1516050147503	0.0174598897074708	0.0213256030960231	0.0457942225472514	0.0705623980162193	0.0741591731796358	0.0645681538482331	0.0527312868276926	0.0465808607646473	0.0578298231820025	0.0505038742082831	0.0553857032922677	0.0468858567401455	5.08423232869243	4.83249163229606	5.63703236201077	6.11899004726161	5.21592643412197	4.26293221036743	72.7
57	23-123A	TL	243	9/2/2022	F	FRONT	6m	1	0.0266055429002593	0.0310846058989143	22.4558093863557	0.00935174946700798	0.0211471998596885	0.0254011925812109	0.0314272561260184	0.0322073967665261	0.0401014983869995	0.0384413412811043	0.0307543120013359	0.0228082652461789	0.0285015382247845	0.0314291284514007	0.0345732338894033	4.78475861645457	4.46358746290183	2.74414653041435	3.20050106966788	3.45012540859	3.81269029832708	27.8
58	23-123A	TL	243	9/2/2022	F	FRONT	6m	2	0.105545905579891	0.0424147030109563	11.6113844198769	0.102368247053559	0.107835158041531	0.107766603151656	0.106991469558157	0.106404567543593	0.101908114909234	0.0654386764469182	0.0398540010366992	0.0444053198572609	0.0404310201635867	0.0310586006305752	0.0333020241253442	0.721031192576889	1.19374474762139	1.63365843166052	2.4553730662689	2.75277114109322	2.85480584065597	10.4
59	23-123B	TL	243	9/2/2022	M	FRONT	6m	1	0.0173981212755084	0.0429292012112691	29.0214114729912	0.0101718991206707	0.0153597897077504	0.0160598997077669	0.0179832214060501	0.0223326929583085	0.022482358418559	0.0490215091473988	0.0573680820490962	0.04271207039339	0.033816920977722	0.0375992027520811	0.0370493914246571	1.65648361995079	3.81138456531364	4.41593559933145	6.41519050853689	5.95278547267838	6.76963170718001	21.1
60	23-123B	TL	243	9/2/2022	M	FRONT	6m	2	0.0209632232896948	0.0436951268600493	18.5398154871342	0.0125932078629846	0.0152444505886773	0.0182710798736906	0.020024258318008	0.0245865445066734	0.0350629792181132	0.0576583747885984	0.0435216415399202	0.0410545634157781	0.0409891264007055	0.0428976255715788	0.036049525931657	2.69564113880811	2.94767672884666	2.68885235579107	3.86258567484927	3.36049621376347	2.98456337507568	22.3
61	23-123C	TL	243	9/2/2022	M	BACK	6m	1	0.0319962077361976	0.0548360598913994	28.2244884700321	0.0106877817074463	0.0248908150383815	0.0413843298734273	0.0497865490130113	0.0272377249206274	0.0379939976956031	0.0594057984708438	0.053302411946635	0.0519307812105788	0.0501776049869663	0.055844442174827	0.0583561735329309	5.34749515145973	4.75681566803513	4.65949696926665	4.49928916844421	4.94016969447033	4.02122181835604	60.4
62	23-123C	TL	243	9/2/2022	M	BACK	6m	2	0.0163746588984317	0.0348272707614198	16.1344227124443	0.00455150323786021	0.00720621838835941	0.0190240420561541	0.0266552489627436	0.0192503879635413	0.0215656520258193	0.0182680747101858	0.0123192412427893	0.0320395311318842	0.0444198178822059	0.0507891920666938	0.0511402859049038	1.13244924189173	0.800038799857349	3.01853647428687	3.88021621831157	3.78482091910798	3.51836105898877	27.5
63	23-123D	TL	243	9/2/2022	F	BACK	6m	1	0.026259342551221	0.0555468506561474	39.7228019921268	0.0147717906589931	0.0216549885812236	0.0263199805164241	0.0308857417372758	0.0319712777072895	0.0319548369259029	0.0515996685678754	0.0603382757540245	0.058983890835864	0.0536697601135772	0.055182661013247	0.0535041827885045	4.61404957028976	7.77421915933014	7.70452508606748	7.60715619103188	6.41795095056202	5.60490103484553	41.7
64	23-123D	TL	243	9/2/2022	F	BACK	6m	2	0.0272379232469527	0.0492798078909181	35.7090808145294	0.0236183531191397	0.0179690783503142	0.022289541228722	0.0264537332564058	0.0254408681271944	0.0476611204860896	0.0533186811480627	0.052957592465248	0.0493268483602239	0.0419827015556982	0.0483533307953969	0.0497376475344636	1.80806438527655	3.73101836285231	9.72994031141787	6.65922309267685	6.62735588380029	7.15347877850551	55.7
65	23-124A	TU	245	9/16/2022	F	FRONT	6m	1	0.0256262200746746	0.0512477839380407	45.9359321034381	0.0181163521125211	0.0255460914741432	0.0242993101891336	0.0253764697443099	0.0293582164917684	0.0310609250015776	0.0527570034944572	0.0468649132276252	0.0518012102833736	0.0541856716282611	0.0502872545332784	0.0515930880979065	6.63967679321799	8.73914488929154	8.39088308206447	8.04464720871461	7.04394118616388	7.07763894398565	36.6
66	23-124A	TU	245	9/16/2022	F	FRONT	6m	2	0.052349553279544	0.0536127330048422	33.50670471448	0.0520218978350462	0.0238356197369595	0.03358373280272	0.065140835492041	0.0699059870808594	0.0696251054246008	0.0411219814988158	0.0552805211281485	0.0551506620945953	0.0563451406497811	0.0527620946630237	0.0610150704150874	4.50271156869945	6.69713869018121	5.65723951478325	5.76262786024629	5.75601478113165	5.13097229943819	63.6
67	23-124B	TU	245	9/16/2022	M	FRONT	6m	1	0.0492544862491071	0.0653304970515294	23.1776363744714	0.0351462294555179	0.0181716617057022	0.0677576247342473	0.0700322126255062	0.046487754541607	0.0579487218761906	0.0547437620292218	0.0597674200238124	0.0650872002427226	0.0704538882388661	0.070257313992508	0.0716764918182124	2.80423582563031	3.29490583358412	3.42989629308816	4.15213332176448	4.48581166511538	5.01065343528891	66.2
68	23-124B	TU	245	9/16/2022	M	FRONT	6m	2	0.0370598967400801	0.064034545429805	22.0828739028657	0.0189874002307007	0.0393407009930603	0.0450700409293175	0.0447242097830046	0.0379144063239577	0.036321353657496	0.0440757863366106	0.0651538991541603	0.0664594830163218	0.0687174516068088	0.0711189650135832	0.0686810648964371	2.32830954289448	3.34718716144289	3.61722265364376	4.6249592255792	4.32874631778654	3.83644900151885	60.1
69	23-124C	TU	245	9/16/2022	M	BACK	6m	1	0.0833026725205873	0.0606098587528087	25.8614187021107	0.106970999969441	0.0623546990100305	0.0787281103428662	0.0844456896275219	0.0842213301856479	0.0831068566963085	0.032776804747583	0.0474421693151832	0.0631763979539046	0.0698934879762342	0.0741769105042146	0.0762007055399983	2.89654681591343	4.94286272719562	4.55590638800698	4.70606920030319	4.48776643080936	4.27226713988215	65.8
70	23-124C	TU	245	9/16/2022	M	BACK	6m	2	0.078386308816954	0.0701381228409241	24.4268922177053	0.0914276750719125	0.0724622444459443	0.0825688396441956	0.078982186730995	0.0721109434102774	0.0727692584061697	0.0422689241120438	0.0672724045690656	0.0723990143503455	0.0795784335070387	0.0803381683142699	0.0789733860294172	3.41102038725454	4.19214968731365	4.2972370109144	4.23688564087632	4.19992346425485	4.08967602709156	54
71	23-124D	TU	245	9/16/2022	F	BACK	6m	1	0.0698631388067299	0.056629259981653	36.38976334093	0.0816224127121396	0.0685801323689124	0.065262560925282	0.0756045324863943	0.060238549241143	0.0678713586807224	0.0373021929765789	0.0468334188936654	0.0535242312706856	0.0682551595699221	0.0715544284905216	0.0623115768760237	4.61843791377686	5.92961276882926	6.35816715653381	6.60254287113892	6.2365915106826	6.64441111996856	73.9
72	23-124D	TU	245	9/16/2022	F	BACK	6m	2	0.0625470637645363	0.0652190480286108	33.7947099283903	0.0578412908433371	0.0691838844412347	0.0835460163069872	0.0799626063082129	0.0403838931779996	0.0443610002854882	0.0518565937433007	0.0608289020831226	0.0646592985253298	0.0663728363467846	0.0751584918163175	0.0724406073397603	4.44689473817377	5.70971634325447	6.1326509027089	6.02275422977797	5.74606270669282	5.7366310077824	69.1
73	23-125A	TL	220	3/25/2022	F	FRONT	12m	1	0.040034014872108	0.0376097222836138	26.4853741303985	0.0179694937630973	0.0326457970247154	0.0417055462493364	0.051795819669138	0.0475878328495009	0.0485037088080318	0.0427411161882853	0.036784548670709	0.0363187570591489	0.0412761099063003	0.0355202000526273	0.0330180607643299	7.53215338423705	5.53937284511094	4.01326161919214	3.09928830219396	3.22467726376483	3.07662071589962	36.3
74	23-125A	TL	220	3/25/2022	F	FRONT	12m	2	0.060087757082215	0.0243759398585491	16.6801822517122	0.065722335053522	0.0613739254837438	0.0640238484100046	0.0612918598387488	0.0521665157844396	0.0559473425900163	0.0240674370393861	0.0188276894526346	0.0202928395724651	0.0265347075888528	0.0279960133097256	0.0285400379782228	3.04672122807051	2.70893857577178	2.54925388237568	2.787936639977	2.83939946835421	2.74793245716304	17.6
75	23-125B	TL	220	3/25/2022	M	FRONT	12m	1	0.0213354077756991	0.0485730444983286	23.8885160931517	0.0212140031477922	0.0135176970312234	0.016909481701087	0.0211285981491808	0.0244202804555679	0.0308267341730946	0.0583851261804023	0.0550905727912098	0.0542270802837464	0.0438006334832498	0.0414618707592196	0.0384693586154512	5.15974834130829	4.64226830951997	3.3361607224845	3.76832233786125	3.35392541484896	3.62809096712874	29.6
76	23-125B	TL	220	3/25/2022	M	FRONT	12m	2	0.0464848596458919	0.0504912148899712	20.7484898300576	0.0361945821866871	0.0393836450412378	0.04627149151593	0.0549008878032841	0.0501636290327374	0.0519988718030414	0.0335382521562577	0.0451028972208505	0.0478923894770903	0.0538087033434737	0.0596960777315433	0.0629119662502495	3.49019102569677	3.4803597343682	3.44473593163365	3.65013837030757	3.42281470993309	3.2602500581183	62
77	23-125C	TL	220	3/25/2022	M	BACK	12m	1	0.0175373003971601	0.0589037247537899	39.2899017860261	0.0122346903812462	0.0177003515604452	0.0175512595567991	0.0178833026253007	0.0207714814706112	0.0190826261038176	0.0586609899929642	0.0600008455581777	0.0561148208660786	0.0682450739196873	0.0569486208482113	0.0534513871480736	9.15612854092766	5.97155957617742	6.71190046714136	5.60364250168511	5.96903594596338	5.87763475413116	21.5
78	23-125C	TL	220	3/25/2022	M	BACK	12m	2	0.0602020918025278	0.0687734403354348	24.2728648494361	0.0280771099291996	0.0460027899630604	0.065536371365421	0.083176094252163	0.0731575875006107	0.065267528295411	0.0600527019440219	0.0703850819691074	0.0727229588648286	0.0682547001500181	0.0670587397493203	0.0741633663652553	1.79554135082928	3.83992569914472	4.44104885645728	4.52110443434975	4.84449177255058	4.83075273610444	49.4
79	23-125D	TL	220	3/25/2022	F	BACK	12m	1	0.0390421122322864	0.0275886504258376	16.6100521250894	0.00614051345471256	0.0186824657168863	0.0482249723621606	0.0522490537186147	0.0509829097730338	0.0579840818647041	0.0354505443747759	0.0317577052272277	0.0208947818892186	0.0195434239189068	0.029038142842867	0.0288449855841198	0.710681460050035	1.96357158038193	3.65819746192982	3.53579533068502	3.60072752616791	3.14107876587464	17.5
80	23-125D	TL	220	3/25/2022	F	BACK	12m	2	0.0356219381022276	0.0339773613612121	15.1111989821589	0.0162340778540523	0.0385695145863146	0.0313719668934034	0.0330071124244804	0.0466225850813726	0.0479270961312087	0.0431364865959417	0.0199005224327774	0.0377903527876188	0.0413642988526523	0.0320359034038434	0.029642312574696	1.0665144908546	2.62622385465454	3.05468879493543	2.57017127860114	2.75175741547998	3.04184314763326	14.6
81	23-132A	TL	220	3/25/2022	M	FRONT	12m	1	0.00864555715753315	0.042043836261848	33.92052665052	0.00462270060117569	0.0052998756953416	0.00763180702568561	0.00859912789069582	0.0130849265864761	0.0126367659252802	0.0506446583552159	0.0418432988128302	0.0363826524390937	0.0325912184844955	0.0484613378166998	0.0423399631963729	7.57054778659134	6.10605127841014	5.35985337026123	4.86305022307277	5.10442124489242	4.91660274729209	20.1
82	23-132A	TL	220	3/25/2022	M	FRONT	12m	2	0.0581400114693308	0.0388595598286837	16.5628051871143	0.044571442583345	0.0773215709972179	0.0636635012874563	0.0599137336485288	0.0454686779335296	0.0578904740903076	0.050622414584222	0.0389783615194228	0.0325232053869045	0.034942461234621	0.0327966091688042	0.0432942410037726	1.88207912186189	2.16426586211892	3.0387459948399	2.67400852518605	2.84814590957217	3.95555977353534	39.3
83	23-132B	TL	220	3/25/2022	F	FRONT	12m	1	0.0333140632986526	0.0473023506798508	36.0574172856481	0.0263562664996946	0.0292788848638145	0.0482275369794469	0.0373683313448965	0.0288630179591785	0.0297925864043036	0.0447930420069056	0.0425593638986103	0.0463353106823428	0.0475260748150646	0.0517403588757715	0.0508625917240923	6.07287987504067	5.06113126668187	4.87056979695877	6.5392872931518	6.88261452884737	6.63093452496764	47.1
84	23-132B	TL	220	3/25/2022	F	FRONT	12m	2	0.0331904334695883	0.0364544613232224	32.1840709085605	0.0237011864524315	0.0318904773312791	0.0348037019136528	0.0361935734794795	0.0355791756604689	0.0369752089814075	0.0349645553976666	0.0344735542128601	0.0368531108502219	0.0400519451745362	0.0373816881225179	0.0350030159096243	5.75989177928396	5.45998760684276	5.15835203804082	5.06038741412237	5.65052730676343	5.09492476350716	26.8
85	23-132C	TL	220	3/25/2022	M	BACK	12m	1	0.0448281815734182	0.0758037857819791	34.8626269932694	0.0223591666234184	0.0354272367612593	0.0461280818660534	0.0486413753173641	0.0561698587155939	0.0602478757433161	0.0760631439832405	0.0773536741147046	0.0777470159122498	0.0725851946021887	0.0762433439996418	0.0748283992998363	6.13298761969548	6.11563948137098	5.75728267762866	6.03705653582381	5.59969588058517	5.21996479816528	60.9
86	23-132C	TL	220	3/25/2022	M	BACK	12m	2	0.0531170236445872	0.0660180077839069	25.7614327301059	0.0269509892411532	0.0583165458275867	0.0651476248647527	0.0523764217902702	0.0524790409205737	0.0634286273865996	0.0680169556800706	0.0660090927237977	0.0588444090755616	0.0704233676385749	0.0700566906175251	0.0627575359262321	4.93585736676024	4.37139076890925	4.24012920986808	4.11980259975249	4.17917053570785	3.91508224910797	65.7
87	23-132D	TL	220	3/25/2022	F	BACK	12m	1	0.00985900849486351	0.0927001591215595	3.16894985662845	0.00933214306004791	0.00996045887030093	0.00980082888024165	0.00993320491686516	0.0100286776797401	0.0100986811379723	0.0905497531008486	0.0924428939551603	0.0931222808768195	0.0932182196787433	0.0933967331589794	0.093471217042881	1.12049675853055	0.365393370985356	0.411809281386628	0.402025959484173	0.420913562523926	0.448310923717814	3.7
88	23-132D	TL	220	3/25/2022	F	BACK	12m	2	0.00889252094861096	0.0813325361993034	4.37945468726595	0.00512750866269221	0.00734969651028157	0.0106181261562256	0.0111583247498367	0.00945044234937185	0.00965188534136591	0.0836569469125262	0.0778433760858929	0.0791247102943909	0.0806702524757676	0.0819219593431961	0.0847799126625306	1.74237139925683	0.599760407827216	0.77238747005862	0.437293924332561	0.393327785891154	0.434313699899568	0.3
89	23-133A	TU	245	9/16/2022	M	BACK	6m	1	0.0404106626595928	0.061293925526644	34.1274218001018	0.0515768515134984	0.0403749355189097	0.04117221572965	0.026701972419032	0.040104488352722	0.0425335322942348	0.0429456624183194	0.0551868555866359	0.0618127090132646	0.0665581236670912	0.0710255619192233	0.0702380371459523	5.39689914300694	5.80820087957642	6.05083233304157	5.24419203409245	5.58789239974452	6.03940501063993	69.2
90	23-133A	TU	245	9/16/2022	M	BACK	6m	2	0.0367801231935062	0.0546279944920478	32.1892122709716	0.0416481014145145	0.0393026057776333	0.044901422291873	0.0317946544142087	0.0250138082581644	0.0380201470046432	0.0410989174867899	0.0609005598619099	0.0559982394821992	0.0596869336744868	0.0517054826597726	0.0583778337871284	4.48857902899837	5.83301245944286	5.86655287084738	5.78633978713707	4.6696663193823	5.54506180516357	71.5
91	23-133B	TU	245	9/16/2022	F	BACK	6m	1	0.0712421376339731	0.0604339933558188	22.9992823321995	0.105456652518468	0.0564917698960375	0.0758965347681193	0.0692752799328667	0.056093385998685	0.0642474064536991	0.0414135755956299	0.0635643537547244	0.0602173463489514	0.0636130455182291	0.0655593795691685	0.0682345183246285	2.75618312047548	4.32053903900177	4.09833315393014	3.86006681673785	3.98794914722181	3.9762110548324	68.3
92	23-133B	TU	245	9/16/2022	F	BACK	6m	2	0.0763981568417611	0.057730679351925	20.7622453342172	0.098415587486952	0.0713102229081479	0.0717606706455989	0.0832971158174891	0.0630294433300003	0.0705759008623784	0.0475730255432615	0.0579725413136501	0.0530570284212262	0.067456785244735	0.0582755064380035	0.0620491891506738	2.64529796760252	3.78132449130423	3.69059126349176	3.54409077318562	3.6850347054679	3.41590613316513	68.1
93	23-133C	TU	245	9/16/2022	M	FRONT	6m	1	0.0550718682613632	0.056782066003811	39.3096979059501	0.0239111358170328	0.0325249870889182	0.0518647451389053	0.0739890534656706	0.0714947471959572	0.0766590808401005	0.0529391335624792	0.0556436435287878	0.0561656031035681	0.0504094711886548	0.0618130682362116	0.0637221095636066	6.27199235648619	6.47764117363626	6.94465907108076	7.07259801950972	7.00615576940068	5.53665151583644	76.7
94	23-133C	TU	245	9/16/2022	M	FRONT	6m	2	0.0668794902279307	0.0630814397694264	30.3339262893006	0.044468323985337	0.0735466914270216	0.0734373663640296	0.0648493163514399	0.0729580860712929	0.0720134490476627	0.0585512138379817	0.0587002138874252	0.0667445417341295	0.0622732676891283	0.0601823080896887	0.0720395301000527	5.38050394546961	5.63867791911989	5.08050340104857	5.16869917256466	4.70276815169587	4.36277369940196	72.4
95	23-133D	TU	245	9/16/2022	F	FRONT	6m	1	0.057777210297027	0.0465941011625855	27.595188001144	0.0646149687122261	0.0459438456875543	0.0390249725449042	0.0506852380615567	0.0693512853274703	0.077059962350765	0.0442357895488237	0.0347409981555537	0.0455357649499642	0.0511421387479472	0.0541862451461797	0.0497308514277228	4.1466454668795	3.94196498795612	4.69215860958911	5.0580109091991	4.96065656164908	4.79575146587109	59.1
96	23-133D	TU	245	9/16/2022	F	FRONT	6m	2	0.0740676869943573	0.0595958127196857	27.8770229728569	0.0649426677899402	0.083256261052119	0.0845575803432052	0.0622417558903626	0.0757882115453263	0.0736145349035565	0.0642784037050609	0.0525626424076689	0.0545599977440702	0.0550587239058941	0.0614047444866185	0.0697142757319339	5.06996748419933	4.7182877532097	4.30767820195962	4.44820378031469	4.63563218183676	4.69725357133677	73
97	23-134A	TU	212	3/9/2022	M	BACK	12m	1	0.058647591352779	0.0570921565110697	28.9736201372503	0.0715615829682061	0.0685185063221409	0.0514912341134049	0.0561263746470046	0.0412668326762361	0.0629155274480964	0.0346768408546422	0.0393958307528318	0.0619572677244568	0.0657473257392577	0.0682209271583833	0.0725645890647432	2.82414556272655	4.12660521994962	5.05011956425438	5.73771394627162	5.8122587245799	5.4227771194682	72
98	23-134A	TU	212	3/9/2022	M	BACK	12m	2	0.0408132988035905	0.0559011719823965	26.8433925747689	0.0387259244414097	0.0288662950598428	0.0304148882865452	0.0428336125514537	0.0473463662832975	0.0566927061989944	0.0379038136211992	0.0471383442438022	0.0616698436561046	0.0582923027695355	0.0647167346790825	0.0656859929246547	3.57335930633796	5.37282784180672	4.95423561065079	4.60059421411833	4.41134185158786	3.93103375026726	61.8
99	23-134B	TU	212	3/9/2022	F	BACK	12m	1	0.0510057585200188	0.0645701365254484	30.9831041745673	0.0371793380680117	0.0545768609598768	0.0488218158545775	0.0476663836135745	0.0596597318338853	0.0581284346375508	0.0577020075878081	0.0611287873315172	0.065597172301733	0.066896903249319	0.069213901866152	0.0668839608034769	4.63284884135077	4.8192884974445	5.26883623745826	5.28492729841546	5.40981987185608	5.56738342804218	68.8
100	23-134B	TU	212	3/9/2022	F	BACK	12m	2	0.0479835659201865	0.0667619924890677	26.5170246210704	0.035833736785718	0.0559529974974102	0.0603540312276976	0.0533200756492526	0.0442750800637388	0.0381610419104403	0.0619101336237587	0.0654694773584884	0.0638175142719875	0.0662505765162073	0.0716271033303959	0.0714978686962661	4.37254507952528	4.68522942583936	4.5608080071235	4.51191266544869	4.28415128361596	4.10237815951763	66.8
101	23-134C	TU	212	3/9/2022	M	FRONT	12m	1	0.0904652071504689	0.0331221806290084	26.3461003147489	0.0616138840067377	0.120763937385019	0.112200739385249	0.0451638813084516	0.0969525120128181	0.106079437452905	0.0298848326646837	0.0292048934453814	0.0281968816067705	0.0337514973865095	0.0386202533147762	0.0390769040473549	4.38001760036326	3.63081707235778	3.92690020221301	4.735054632167	4.93417878587453	4.7391320217733	50
102	23-134C	TU	212	3/9/2022	M	FRONT	12m	2	0.0565293664363868	0.0576392596398029	30.0845359047272	0.0279894981231816	0.0684135095218975	0.0749677554214938	0.0581048506908482	0.0528231802451276	0.0568707949700068	0.0444418732985726	0.0459293987232899	0.0569333186191286	0.0620435163380938	0.0652083414674176	0.0712856221069516	6.11645347422229	5.22446844013367	5.068614444578	4.771554835671	4.40434434290427	4.49910036721801	73.1
103	23-134D	TU	212	3/9/2022	F	FRONT	12m	1	0.0640411940897484	0.0312927130417397	23.6723187293911	0.0706354873769985	0.0899598471586278	0.0553944934883866	0.0522157260619387	0.046260207864896	0.0697669873189727	0.0289597968395051	0.0254401001405306	0.0281536061072221	0.0298216520863203	0.0389102519000799	0.0364741262451346	3.31451515510059	2.91404538366082	3.69724350377494	4.38370665157315	4.83408011425092	4.52872792103071	35.1
104	23-134D	TU	212	3/9/2022	F	FRONT	12m	2	0.072095148721635	0.0447569116083567	19.0619495398196	0.108526846915212	0.118976612373482	0.0850675374370315	0.0529272127349691	0.046068495399982	0.0209781132401839	0.0285586473306845	0.028744277560974	0.0381672102355815	0.0528668473690826	0.062083440766941	0.0581299521900172	1.18088994974599	1.48867095237439	3.07893021954386	4.49416277529907	4.65824188320147	4.16105375965485	62.4
105	23-135A	TL	243	9/2/2022	M	FRONT	6m	1	0.0166692748458406	0.058947699388549	42.5076523963249	0.0102564495228152	0.00939752976503271	0.0150798331792296	0.0128403715484712	0.0180948019559442	0.0343515914610297	0.0593588636066465	0.0538221929534915	0.0668622253872502	0.0580458832050821	0.060197223633709	0.0553982563662696	6.72891633554327	9.03017672353421	8.43952872190525	5.61421689356932	6.30482411688123	6.3899896048916	52.2
106	23-135A	TL	243	9/2/2022	M	FRONT	6m	2	0.0192752781894448	0.0542355634294905	36.422098137541	0.0232236193745313	0.0124582667728009	0.0126282725267922	0.0142704684650395	0.0261435624642262	0.0269274795332788	0.0523419429958915	0.0537650321162536	0.0556562330848503	0.0513192992634486	0.0546651757899497	0.057665697326549	5.50668327202177	9.28168925836474	5.33140466704765	4.62100757028478	6.24330680531956	5.43800656450249	47.1
107	23-135B	TL	243	9/2/2022	F	FRONT	6m	1	0.0194621970897549	0.0673065439641377	12.3336842705953	0.0343663387939904	0.0181176958190425	0.0146785803998091	0.0160680090795247	0.0167760371561905	0.0167672690659852	0.0445906633837436	0.0503292651140284	0.0717047654048105	0.0798733426778928	0.0787532855717856	0.078597383945608	3.48268250911935	4.26571283234584	2.35477710894396	0.744157799576263	0.76551103080328	0.720842989806643	28.8
108	23-135B	TL	243	9/2/2022	F	FRONT	6m	2	0.0986353449913668	0.0282096082571992	16.5255126574281	0.0988039548785	0.0990865423236663	0.101093163417013	0.10596121879979	0.100215359216152	0.0866518313130794	0.0314378098024139	0.0242155956768326	0.0268381261411761	0.0242339248234795	0.0297838618115529	0.0327483312877401	2.67050304956529	2.55279681613927	2.86036056707569	2.57489919307921	2.68825733813943	3.17869569342917	23.1
109	23-135C	TL	243	9/2/2022	M	BACK	6m	1	0.0535475697637658	0.0706709072401092	34.5645448179587	0.0157059808571674	0.0465590629292523	0.0677826623177992	0.0677113524619105	0.0628868585247874	0.0606433883141664	0.0587741223802083	0.0751147749835389	0.0718579373740458	0.0738217712909504	0.0717030879905443	0.0727512778597751	5.33824985573434	6.02500201084414	6.07556297841628	5.91705803629564	5.43118401397287	5.77748792269544	69.6
110	23-135C	TL	243	9/2/2022	M	BACK	6m	2	0.0622304980670561	0.0721199243807653	33.251274407434	0.0277259037902267	0.0614260643292643	0.0646832079125338	0.0632660817655394	0.0748470945532699	0.0814350834562508	0.0712549274884536	0.0696891431025957	0.0727288995623261	0.074152352463434	0.0713689536618023	0.0735266219421748	6.51602098722764	5.73803334085452	5.37189652192301	5.25511713410533	5.22159019895413	5.14861622436938	59.7
111	23-135D	TL	243	9/2/2022	F	BACK	6m	1	0.0270625982803442	0.0510988152171754	30.9009212858196	0.0154970436846927	0.0143008213322389	0.0175825728130064	0.0187023430289241	0.0519884497171153	0.0443114568685728	0.0470894491000663	0.0446007626265235	0.0508812505435438	0.0549318390722224	0.0530749911217111	0.0560182128838076	6.41673693092386	5.42858316608399	4.59764647434357	3.91750158543883	5.77325713016278	4.76719599886656	58.9
112	23-135D	TL	243	9/2/2022	F	BACK	6m	2	0.0214149264618028	0.0441304385851199	42.6580990082872	0.0180066732632862	0.0208830757879666	0.0227042645650711	0.0220239792505374	0.0238617053863648	0.0210101563188554	0.0447928828971552	0.0419317226894665	0.0476158609464392	0.0432680149156357	0.0420033588129612	0.0451720141166342	8.68129571988261	7.32397297236524	6.90122434748617	5.94238866400937	6.45676121300642	7.35245609153746	26.9
113	23-137A	TL	220	3/25/2022	F	BACK	12m	1	0.0146500108738123	0.051179227883494	43.2063396386737	0.0116721882304137	0.0125844716931579	0.0169605146131579	0.0126125428862404	0.0162145863614205	0.017856910256693	0.046143237531009	0.0567558862116743	0.0580397915923496	0.0421417119891261	0.0480212117806061	0.0559704266064726	8.82975606212368	7.0323228435133	7.80732164675907	7.51825420069736	6.32389825630543	5.69478662927486	26.7
114	23-137A	TL	220	3/25/2022	F	BACK	12m	2	0.0222107514564379	0.0516527517449401	32.9669918219574	0.0190940968181027	0.0196212932495609	0.0355110830315057	0.019868959615189	0.0216794331824727	0.0174910830298983	0.0413657282117139	0.0544304146060224	0.0542073816791904	0.0524208060761964	0.0516783523700135	0.0558122826639559	4.68295907149798	4.56009997447383	6.14548591313267	6.77298750283091	5.03093878890983	5.77452057111214	43.5
115	23-137B	TL	220	3/25/2022	M	BACK	12m	1	0.0323891885198381	0.0426656166688094	23.1860751426444	0.0173302411592438	0.0258832348786264	0.0306565472251662	0.0474803304072007	0.0430390386754273	0.0299493572125417	0.049442262452333	0.048731484043252	0.0444212123639562	0.0397380202224286	0.0402784469692584	0.0333789002867813	4.55246402276091	3.68865719061414	3.58856579632495	3.85205396119212	3.67533574918425	3.82899842256798	41
116	23-137B	TL	220	3/25/2022	M	BACK	12m	2	0.0910140392310392	0.0315384710155374	17.6701662490046	0.0843102053332385	0.0838411393908781	0.0851687945531383	0.102674288788555	0.0952619354667766	0.0948318612306454	0.0316265435129642	0.0313021850900441	0.0320372397034153	0.0362593598520908	0.0281694005445018	0.0298362288061847	2.65528540942293	3.27663684042922	3.21471480679301	2.80790144997915	2.76359262799645	2.95203511438386	30.8
117	23-137C	TL	220	3/25/2022	F	FRONT	12m	1	0.0337406509156341	0.0420353198214773	30.7283530994104	0.022955025495035	0.027349912792988	0.0504659487798873	0.0368214259086996	0.0286239291323171	0.0362312177442336	0.0435740451750446	0.0381703764614202	0.0400544823682486	0.0452389102539914	0.0452086778750221	0.0399675763743136	5.89968068552547	5.1493824774264	4.79066273117807	5.73201020845371	4.88158818332481	4.27502881350198	40.6
118	23-137C	TL	220	3/25/2022	F	FRONT	12m	2	0.103584128317739	0.0420375840785635	23.0273236980184	0.113919100269709	0.110959202943357	0.111972552627514	0.105950420170704	0.0909634636362646	0.0877359284376281	0.0398648770563677	0.0430688078634449	0.0443759122679261	0.042814501696716	0.0376428684754989	0.0444579635720589	3.14850873033706	3.50111191171599	3.5327653756523	3.83304458745476	4.61242483998831	4.39946825286996	23.3
119	23-137D	TL	220	3/25/2022	M	FRONT	12m	1	0.0115430599112905	0.067887966934436	15.6145715671251	0.00520011895593541	0.0209174822307453	0.00306916569055235	0.00526518710756157	0.00950957428814894	0.0252916173892825	0.0744706549766812	0.0809737540638694	0.0718169345998274	0.0720065357712661	0.0646824016535348	0.0433702425730668	2.96143966354219	5.58787311127258	0.488558637362028	0.365760284933938	1.72205750487137	4.48888236514299	21.9
120	23-137D	TL	220	3/25/2022	M	FRONT	12m	2	0.0771165064894619	0.0423991464214954	19.6551735434726	0.0495126753335667	0.0766922285036698	0.0827335666702043	0.0970370448025296	0.0771599729691114	0.0795606625697059	0.0509747030635994	0.0537882780526738	0.0426377504747882	0.0391622711196937	0.0329146689664306	0.0349107398130301	4.32266993602063	3.64811831813296	2.93063853620641	3.07131113546132	2.7908379131022	2.89159770454912	34.9
121	23-138A	TU	245	9/16/2022	F	BACK	6m	1	0.0467417092338955	0.0727726242422262	23.4867231619922	0.0227140414130402	0.0449931252885059	0.0451460901207586	0.0473444371498214	0.0571678175468879	0.0630866038415659	0.0684199600147784	0.0738308188026582	0.0714343790476442	0.075950102728461	0.074341591430794	0.0726590491857699	3.34764963871014	3.67795380404495	4.04783278820836	4.18395896504854	4.16651679349455	4.06281117248567	46.3
122	23-138A	TU	245	9/16/2022	F	BACK	6m	2	0.0581988741122653	0.0765309117818176	23.7498415269892	0.0444127635423462	0.0509796056977588	0.0558658836483721	0.0545926629922956	0.0636333253851832	0.0797130185736061	0.0711183976573767	0.0732526542255001	0.0797131658525387	0.0774606731776249	0.0771239045252697	0.0805184985326601	3.61079407412277	4.24591617595217	4.22808111334022	3.94849423575457	4.28656388804007	3.42999203977945	43.2
123	23-138B	TU	245	9/16/2022	M	BACK	6m	1	0.0712645240444593	0.0679808926081085	30.0629741264667	0.0756351906895502	0.0814645064178828	0.0763147697309225	0.0612862894797457	0.0738727402155793	0.059007974772912	0.0648094041555244	0.063565152793987	0.069139398955036	0.0701437637568238	0.0717046460743016	0.0685254458305611	3.89579429900508	5.02336770988588	5.46915186798052	5.63603323801856	4.94301898958593	5.09560802199077	71.4
124	23-138B	TU	245	9/16/2022	M	BACK	6m	2	0.0737018255204973	0.0662136880466708	28.5377437657594	0.083877767204961	0.0765223862211868	0.0752981738079727	0.0759037285389829	0.0690690852124236	0.0615382434162663	0.0708093328491901	0.0703152548556437	0.0677195920016935	0.0617676191730538	0.0626557590346101	0.064012289182959	4.11343467651091	4.77788116820944	4.87533569027164	4.87149475155959	5.05767145511376	4.84192602409407	68.9
125	23-138C	TU	245	9/16/2022	F	FRONT	6m	1	0.0406783961634801	0.0596434705371148	19.676550486634	0.0417148527629645	0.0176089900122575	0.0313078806442638	0.0393755045645421	0.0528809923535129	0.0611949872363047	0.0488072304165369	0.046719458314286	0.0672034166983463	0.0647232941816645	0.0664746840156672	0.0639399275896379	3.25703548285854	3.06019272578217	3.41456992584469	3.45743952963678	2.96708593105765	3.52022689145416	58.3
126	23-138C	TU	245	9/16/2022	F	FRONT	6m	2	0.065942643060479	0.0612096515771688	28.3308653136824	0.0793374034131115	0.0641109216841868	0.0630350911433748	0.0601341287479956	0.0636551988704031	0.0653841332587388	0.045306241148607	0.056585177593659	0.0587159652177217	0.0673053425444946	0.0716178390499718	0.0677299159185605	4.07734871665256	4.53194610088864	4.7769542090169	5.1830647222268	4.69950521695933	5.06204634793814	74
127	23-138D	TU	245	9/16/2022	M	FRONT	6m	1	0.0596051481145006	0.0643633632300294	31.398085252551	0.0977549462244898	0.0618901859817486	0.0383460896213304	0.0477149955637013	0.0586752250113217	0.0532481754068441	0.0394086248722387	0.0597911817332789	0.0654136696897035	0.0713860813464132	0.0730324429786726	0.0771507216861749	3.94963114016613	4.35288680088911	4.47174508095896	5.76645382096563	6.34227732454869	6.51509108502246	76.9
128	23-138D	TU	245	9/16/2022	M	FRONT	6m	2	0.061528018081512	0.0549441855004576	26.6100882628073	0.103001662054921	0.0756883518865636	0.0624277508106076	0.0379697724409785	0.0540114826212467	0.0360612130719705	0.0340716133858213	0.0519122038625918	0.05563272627313	0.0627522627637113	0.0621698697334104	0.0631281232919997	2.15347259386389	4.58383958913719	4.90408885750345	4.75553305348765	5.20745241168573	5.00570175712942	77.7
129	23-139A	TU	212	3/9/2022	F	BACK	12m	1	0.0592721078322573	0.0515224311851368	9.10381318506495	0.0457721969993166	0.0483521313912738	0.0655891632925207	0.0716489841447658	0.0682419432917689	0.0560282278738983	0.0528148370755306	0.0418819710977883	0.0468815047728274	0.0518974310221257	0.0541933333209108	0.0614655098216381	0.800611163437659	1.59883736105719	1.56827852416496	1.62439123911553	1.72487871260621	1.78681618468339	51.1
130	23-139A	TU	212	3/9/2022	F	BACK	12m	2	0.0351860456163175	0.0439536786609049	12.9536363758377	0.00550254758211827	0.00717862413290081	0.00817812237710273	0.0568235706096905	0.0587086862083522	0.0747402997741053	0.0163252838023634	0.016256175189165	0.0171667553999517	0.0646818692830575	0.0718608334266759	0.0774465594823868	0.652431284242163	0.458797672664791	0.374188461696554	4.42185671194858	3.87860374146942	3.16775850381621	40.2
131	23-139B	TU	212	3/9/2022	M	BACK	12m	1	0.0719729523900435	0.0549516731013919	27.4879244446298	0.0987047945014575	0.0573970204912682	0.048214075748929	0.075753502449002	0.0738460592387882	0.0779303686582569	0.0302130267954208	0.051408583527318	0.0493829505776943	0.0632969331637431	0.0645818284591122	0.0708286866576848	3.16677236442115	4.10784164690542	4.18748690509576	5.22611308000765	5.3459671595872	5.45374328861257	72.2
132	23-139B	TU	212	3/9/2022	M	BACK	12m	2	0.0877965850117522	0.0662684754840181	29.5286898153542	0.0843703900653708	0.0895431347434899	0.0904242433439134	0.0847273383865278	0.0882170489227867	0.0894963832237018	0.0384299218342635	0.0623222013447159	0.0728862513338369	0.0723746972036827	0.0747525417207275	0.0768474342800856	3.46953923218681	5.19960441365413	4.9073489115432	5.25887920632917	5.35006835803546	5.34324969360541	57.1
133	23-139C	TU	212	3/9/2022	F	FRONT	12m	1	0.0426749553483245	0.050083946786388	23.6226696897063	0.0366762315418786	0.0705179804700009	0.0298300464328787	0.0259755546099666	0.0391848914106134	0.0538495420711484	0.0423175411509171	0.040616800733177	0.0532361094192298	0.0462618620060727	0.0502028811862477	0.0678737515986866	3.37271394239682	3.79189458198756	3.74853113143767	3.89007032181619	4.08326637652712	4.73619333554093	61.4
134	23-139C	TU	212	3/9/2022	F	FRONT	12m	2	0.0566966286762563	0.0626338462884545	22.2309805990014	0.0364449905992722	0.0653571647080017	0.0733116065305133	0.0502817818696822	0.0519464519980785	0.0628329595911267	0.041504584179474	0.0569602915156423	0.0672063200151991	0.0698684222329932	0.0670568672307473	0.073209748037635	2.91020119159151	3.8983383247786	3.80695559262165	3.87379510553785	4.23801188519685	3.5036784992749	68.7
135	23-139D	TU	212	3/9/2022	M	FRONT	12m	1	0.0667236060750425	0.0722130730405148	36.4060817476264	0.0199190705145433	0.0492725979332245	0.0627998602273063	0.0793475249153736	0.0937950975673247	0.0952193733647794	0.0643470165768785	0.0709129715797725	0.0730612525188395	0.0747708731227547	0.0734332582891105	0.0767533175027758	4.88677261097749	6.05622937691221	6.44199513819631	6.13708193075977	6.31134376194013	6.57265892884051	64.3
136	23-139D	TU	212	3/9/2022	M	FRONT	12m	2	0.0731931714114893	0.0705193517536037	32.5003096483263	0.0418176133129634	0.0777459132780852	0.0755704890945031	0.0821761389092296	0.0730184944604526	0.0888278472992043	0.0653321327108922	0.0666033918274848	0.0691153148743329	0.0738420844887156	0.0723739973202485	0.0758513672531884	4.69420675151813	5.66033461612546	5.60327885438282	5.33755224539741	5.88179646306361	5.32314071783883	65
137	23-140A	TL	243	9/2/2022	F	BACK	6m	1	0.0173748688169014	0.0902812761528991	3.61027875716881	0.0182661110373155	0.0174700819979615	0.0167750248818302	0.0175508055929594	0.0172803150604531	0.016906821375838	0.0916422070485888	0.0913311368490638	0.091067693582394	0.0900232925106281	0.089074658438748	0.0885480845832465	0.802299840044805	0.452229587428735	0.495536729253492	0.575216124380446	0.60157623274304	0.683420243318288	0.4
138	23-140A	TL	243	9/2/2022	F	BACK	6m	2	0.0970572666124199	0.0392488076837903	15.7469068047925	0.108592767955964	0.101646301642839	0.0964787490920749	0.095256197346711	0.0903470921464342	0.0900199391907019	0.0468378484367372	0.0302004984351581	0.03534485511735	0.0449416833207232	0.0404172480028856	0.0377557452199484	0.783309346338961	1.55542876513184	3.06015562460147	3.29275904870978	3.54064167633712	3.51461234367331	39.9
139	23-140B	TL	243	9/2/2022	M	BACK	6m	1	0.0189245533993485	0.0519618427936869	15.3629218113804	0.0648991837332398	0.0150058176739822	0.00579817134581418	0.00627004547962902	0.00593533830204517	0.0156482439046394	0.0397781737430442	0.0660432914372345	0.0524075541876592	0.0487955877026498	0.0489608190763367	0.0557775509933739	4.76882995086284	4.84230470641432	0.541318562691993	0.673845824308931	0.775543186117251	3.76107958098505	36.2
140	23-140B	TL	243	9/2/2022	M	BACK	6m	2	0.0752965851825475	0.0326595457375192	25.973457584578	0.108062849708188	0.0895590991108741	0.0640649842155696	0.0717164081889909	0.0636530264120705	0.0547152110269295	0.029160897095457	0.0264895818848881	0.0346316957822541	0.0352102028216388	0.0372730515763047	0.0331952768351244	2.95443355728993	3.12254870680722	3.95446257066611	4.12764893324309	4.67761522059929	7.13674859597233	40.3
141	23-140C	TL	243	9/2/2022	F	FRONT	6m	1	0.108913275162011	0.0336030077039533	21.81477221073	0.116006547569232	0.116270689131616	0.116317240029065	0.106948948556105	0.0938227387426204	0.10410939494456	0.0420218725304227	0.0369313621464786	0.0332429222286188	0.0303058978945422	0.0296179194793601	0.0294962208016707	3.48367974556618	3.38214137348544	3.52255004403921	3.96067892528491	3.83903266705653	3.62668945529774	25.2
142	23-140C	TL	243	9/2/2022	F	FRONT	6m	2	0.112448259438806	0.0281605078027858	16.9390335446271	0.119291149918531	0.11755782136547	0.115276548602822	0.112199525798607	0.106739051994402	0.103622617149931	0.0278405309156384	0.0242164128078094	0.0253666991698562	0.0317735002240727	0.0308235190790649	0.0289445782214937	1.71744598517914	2.50695648071829	2.72595055355152	3.20263828209456	3.52106616283262	3.26497608025094	23
143	23-140D	TL	243	9/2/2022	M	FRONT	6m	1	0.0401605442724284	0.049010898537537	32.2412490215094	0.0498270475329228	0.0261336233141224	0.0320703045724033	0.034231301583914	0.0409658899789049	0.0577429000543933	0.037989693370215	0.0507630377777376	0.0524592968670951	0.0519081357715596	0.0506797990780843	0.0502644538670708	4.69976573532404	5.73845329583334	6.07147540660436	5.26424882666366	5.16641945798355	5.30088629910042	52.9
144	23-140D	TL	243	9/2/2022	M	FRONT	6m	2	0.0677304458226575	0.049105043781559	31.1128425907424	0.0450369249477203	0.0579749896676067	0.0790512933265274	0.0958733624909194	0.0698186875793531	0.0586328426502669	0.0387751590950862	0.0457741883132095	0.0505147222435191	0.0520303371938174	0.0509032624549311	0.0566344459224213	4.92984243212186	5.5507015743017	5.04423962514238	4.91948590179368	5.30575031683681	5.36282274054603	72.6
145	23-151A	TL	220	3/25/2022	F	FRONT	12m	1	0.00592363426867163	0.0608193300226976	13.888890793107	0.0151647247265872	0.00312178164947275	0.00417405879449057	0.00478126678793811	0.00555206953536509	0.00275043550198775	0.048807032015932	0.0516000481591303	0.0675604747541245	0.0675384823746621	0.0634156501884075	0.0659956709181966	4.30859237207487	1.86702865045538	0.68745832858284	1.41966088752431	4.16022529858148	1.4459252558881	22.6
146	23-151A	TL	220	3/25/2022	F	FRONT	12m	2	0.0195205810468897	0.0488561228847694	22.5271916576778	0.0397726960666012	0.0141079718121937	0.0134860392258983	0.0162127347265756	0.016419439592014	0.017127615208019	0.0335804128552958	0.0433747159431575	0.0471132810298185	0.0535853350528471	0.0574821855956693	0.058003855445255	3.36469883625977	3.56414991125426	3.30461046546401	3.76779314917946	4.22164581859888	4.30429347692144	25.1
147	23-151B	TL	220	3/25/2022	M	FRONT	12m	1	0.0199808885973933	0.0324474990950907	29.8706782393191	0.00656925423716841	0.0183773058716583	0.0219184909979774	0.0236592310044782	0.0256950927552368	0.0236668485880998	0.0360951036594863	0.0324851722935178	0.0332168016671145	0.032681861521951	0.0301858440419659	0.0300201904336731	6.42835368499149	6.16203918015983	4.41366011933807	4.241752176958	4.42583820271182	4.19903487515987	23.5
148	23-151B	TL	220	3/25/2022	M	FRONT	12m	2	0.0484394366846043	0.034565181756249	25.7069293518346	0.0399866742280476	0.0498203043069597	0.0583881078578693	0.0508742633587389	0.0477047817304116	0.0438617206235844	0.0355900146305543	0.032073653059552	0.0312389695626892	0.037230763974709	0.037201222148427	0.0340578528838634	4.84519570070431	4.40704999501123	4.18459935098787	4.09677369691021	4.12717138064242	4.0461392275786	36.5
149	23-151C	TL	220	3/25/2022	F	BACK	12m	1	0.0184378581393876	0.0389622950697363	31.9820838159145	0.0176946186341169	0.0154705055243512	0.0158688225590134	0.0196285841882596	0.0208888174615013	0.0210774508320504	0.0441710555893999	0.0416579698799863	0.0417724982268824	0.0376730957339708	0.0347105670135458	0.0337870847116681	6.29316429100895	5.76988079013408	5.75316021566267	4.78009533525163	4.54084259786796	4.84494058598925	16
150	23-151C	TL	220	3/25/2022	F	BACK	12m	2	0.0174243084912114	0.0587826196939541	9.77927255021275	0.00363245978574428	0.00532715252824079	0.00546318327821678	0.00559765083367593	0.0365132010315022	0.0480189316077768	0.0650038120091174	0.0646743578887714	0.0645239875189866	0.0645420576093926	0.046695843652099	0.0472523826565509	0.731763778712804	0.461610865581514	0.458335028293725	0.481424131401888	2.86741567936634	4.77872306685647	33
151	23-151D	TL	220	3/25/2022	M	BACK	12m	1	0.00816842490726221	0.0591970616903277	5.34238264898533	0.012181732917184	0.00611267436823304	0.00592505959133223	0.00719931780370407	0.00888470904900768	0.00870819906813835	0.0722590422894852	0.0626658841483335	0.0568583082422213	0.0529586159485098	0.0526538106365238	0.0577847796096745	1.19865388019601	1.06685302463118	0.668898220306224	0.58327194465398	0.563978522163115	1.26072705703482	6.9
152	23-151D	TL	220	3/25/2022	M	BACK	12m	2	0.02655615634753	0.0511368452992773	19.9364224796954	0.0504780735212921	0.0196130909313644	0.0176152401561378	0.0206521098640887	0.024977459969082	0.0260048251923897	0.0374653928006681	0.0443722183633548	0.0522421536009562	0.0530362620859527	0.0591214844650205	0.0605873227861276	2.51413086021535	2.72951729010751	3.35453106430838	3.69358776475109	3.89521802077383	3.74943747953929	36.1
153	23-152A	TU	245	9/16/2022	F	FRONT	6m	1	0.0593221688919486	0.0660618621310642	24.6333840414734	0.0506265664642735	0.067743139718766	0.0524841664385884	0.0624054693325239	0.0542135834550613	0.0684554044214405	0.0641468901897731	0.0622314076567124	0.0615177295841134	0.0677009720338718	0.0662278903899012	0.074548413329385	4.06839739811459	4.18617541747222	4.32584603983059	4.02827720689949	4.07457572604079	3.95011225311574	68.5
154	23-152A	TU	245	9/16/2022	F	FRONT	6m	2	0.0629314275508001	0.0626992054321044	24.4788921192795	0.0675329039794188	0.0770585329565306	0.0642853601897131	0.0643747807398313	0.0443974807747081	0.0599308965210809	0.0508327818233262	0.0517417457238143	0.0658149534293136	0.0708837057139225	0.0685972595927117	0.0683291476619911	3.6144854915323	4.04210630096388	4.26513805682277	4.16027573198686	4.27091394336583	4.12597259460783	74.4
155	23-152B	TU	245	9/16/2022	M	FRONT	6m	1	0.0626211252406251	0.0362057350403984	31.2512725069478	0.0269592293762723	0.108701148499288	0.0777757792108388	0.0490222886815883	0.0538882193440483	0.059354457842694	0.0465988358619577	0.0244444781076669	0.0311251559927646	0.0391927955231561	0.0369970635579596	0.0388826224986258	2.49894342246342	4.87916398669601	5.5593678975932	6.24077785002688	6.14390921272908	5.92911013743917	49.2
156	23-152B	TU	245	9/16/2022	M	FRONT	6m	2	0.0998575295769633	0.0369396567914507	27.3640366227372	0.109428951253441	0.0959323422178938	0.0946554211960355	0.103314360360425	0.0959337213579707	0.0998825641613078	0.0363965389231347	0.0318479383547098	0.0360723651012513	0.03373460418583	0.0405648866639701	0.0430244393988055	2.32903341068091	4.67732491270509	5.3493014781682	3.78808651355039	5.43230420033153	5.78798610730104	41.6
157	23-152C	TU	245	9/16/2022	F	BACK	6m	1	0.0462336416747213	0.0636179096790948	26.1680940099369	0.0451364839866859	0.0311968560115949	0.0287240061413067	0.0499440355974554	0.0645935212443086	0.0578153101290804	0.0483255167763076	0.0525282750443918	0.0646560512649288	0.0747289890054901	0.0689102066894038	0.0725645870552449	4.10553037890075	3.89846705202249	4.2537400538653	4.72338504124183	4.86220078503749	4.32477069886905	65.9
158	23-152C	TU	245	9/16/2022	F	BACK	6m	2	0.0593251487573944	0.0652034925084154	25.7171525588448	0.0522846395217223	0.0689395508077352	0.0542923808502674	0.0547304440848121	0.0580181047241521	0.0676804252797873	0.0486506785604241	0.0552700436667629	0.0666793010845701	0.0718213323013723	0.0731719551875837	0.0756331689710481	3.64378218135817	4.38749949527474	4.54627137864345	4.50078981900452	4.6377346182299	4.00107506633397	72.1
159	23-152D	TU	245	9/16/2022	M	BACK	6m	1	0.0613947161992466	0.0695834579212829	46.809853756864	0.0205956219336999	0.0282036689320483	0.0643647037424998	0.0834653518358977	0.080229686761755	0.0915277239713736	0.0528322418790547	0.0657960837645451	0.0714659684587267	0.0769622623896411	0.0742126978946188	0.0762335995783508	8.3137562742102	9.1253340199144	8.34517404747502	6.94398830958999	7.28516698918017	6.79643411649423	66
160	23-152D	TU	245	9/16/2022	M	BACK	6m	2	0.0664245205303171	0.0646788380852358	33.8804498475408	0.0249398466579015	0.0722297835918651	0.0860270922352275	0.0808022175344603	0.0692364216351502	0.0653085327936712	0.051501793250579	0.0571296558827652	0.0662760476782634	0.0708449775151938	0.069560893060594	0.0727638597793041	4.83447343435858	6.47945909270178	6.40615272191501	5.60411154126766	5.50810129360363	5.04815176369411	71.3
161	23-153A	TL	220	3/25/2022	F	FRONT	12m	1	0.0179002150042719	0.0369008699507328	24.361678156391	0.0125254792296493	0.0143543302513532	0.0150974555452859	0.0145581583882235	0.0239360014737554	0.0269318372645903	0.0433781253247654	0.035901752417856	0.0341411954234399	0.0421292838690875	0.0325499784630533	0.0333054398889161	5.8073503863367	4.3040898926929	3.59289368068874	3.02041989237015	3.66079488639771	3.97612941790483	28.7
162	23-153A	TL	220	3/25/2022	F	FRONT	12m	2	0.0811767738117907	0.0426997952172807	22.0603207613933	0.0334483269648059	0.0915430434997332	0.0915403395952325	0.0934878736844835	0.0898358719929837	0.0871994216887399	0.0365536786181544	0.0401799260470494	0.0395037672677266	0.0386574651482206	0.0480778977550221	0.0532274379520333	5.0719633560522	3.70340194003838	3.21157531781899	3.29296442912725	3.5148343717243	3.26558134663214	52.3
163	23-153B	TL	220	3/25/2022	M	FRONT	12m	1	0.0746120300494364	0.0591935196757884	30.4010009259439	0.0513422854768998	0.0696852492146298	0.0730289423838716	0.0821412729581984	0.0853346676574779	0.0861425027506106	0.0496397729017615	0.0513657440768713	0.0606265080562943	0.0613963698458459	0.064055141064389	0.0680819357111253	5.70461136145441	5.14796971585382	5.080901405287	4.9704948175612	4.84432806497192	4.65269556081551	68.8
164	23-153B	TL	220	3/25/2022	M	FRONT	12m	2	0.0741861320223282	0.0502009449588273	28.8312493545825	0.0696605659429424	0.0749833919517835	0.0721641784882331	0.0772032997488392	0.081879573462003	0.0692253391253018	0.0535256855283436	0.0560466952392325	0.037993219405074	0.0492984762187397	0.0553761249890133	0.0489622171210147	5.90119772134807	4.91767364822552	4.21934929435673	4.19740446479061	4.34797341450323	5.24765081135832	60.2
165	23-153C	TL	220	3/25/2022	F	BACK	12m	1	0.00612537029506297	0.0634208819646999	13.8173474076628	0.00857876856488564	0.00654477281513112	0.00504170612256747	0.00552314200610263	0.00546436723884944	0.00559923176226305	0.0565757048972675	0.0648612245139599	0.0638901337520739	0.0648231575248469	0.0651114409416026	0.065262829078054	7.71846766731471	3.84519414800526	0.569029638775305	0.519822623855587	0.560919308372805	0.603914021339126	12.4
166	23-153C	TL	220	3/25/2022	F	BACK	12m	2	0.00958453276740334	0.0621386090847339	6.82823032041857	0.00638851806791556	0.0112032333888106	0.00978505353731984	0.0100406764227533	0.0104863197133561	0.00960249519583232	0.0684348554722202	0.0659875813856838	0.0627517333060167	0.0610095024765082	0.0606639071883306	0.0539819339831472	2.15979847739992	0.737751353423304	0.996420683893535	0.910355710023901	0.961766692807741	1.06213740287017	10.6
167	23-153D	TL	220	3/25/2022	M	BACK	12m	1	0.0121097627127563	0.0611180978967169	6.50323781159248	0.00714817567601502	0.00876515326589957	0.0183373495795885	0.0144205258296433	0.00873778682857329	0.0152479816611006	0.0518390682431493	0.0500918457303783	0.0760176295673151	0.0601588455155865	0.0490125919312314	0.0795864521771212	0.630763298381009	0.563407550021751	0.560069113261535	0.709883207520335	3.34071174899863	0.698402893409218	8.4
168	23-153D	TL	220	3/25/2022	M	BACK	12m	2	0.0103438653431888	0.0558239048475313	8.8898973398354	0.00894477963883899	0.0112643245847056	0.0137811911986267	0.0130496381683929	0.00925127656119273	0.00577146997231383	0.0887637659090438	0.0568643916332417	0.0459418745292602	0.0650767511438584	0.0547970288102992	0.0234990383682798	0.557121333463516	1.62108684754703	1.83222801179316	1.6370126583315	1.77980470064963	1.46264378805057	17.5
169	23-154A	TL	243	9/2/2022	F	FRONT	6m	1	0.0287882617041409	0.0483645368413353	36.9634913277399	0.0279111158961207	0.0328424653037544	0.0249044554871253	0.0282387244304686	0.0307330874170032	0.0280974668496618	0.0530457358435304	0.0409990415610277	0.0471258399934719	0.0449203649079849	0.0519103936323013	0.0521899416031774	6.15100149362275	6.0660525787647	7.12652618179907	6.0901487985475	6.08515953390557	5.4446027411003	23.5
170	23-154A	TL	243	9/2/2022	F	FRONT	6m	2	0.0141238471726192	0.0621623830680864	20.6841750355374	0.0100722649472352	0.012468489264017	0.00904025288090196	0.017957898530041	0.0178813042486689	0.0173237938310962	0.0538372790719875	0.0586988545060622	0.0621228240550672	0.0678426594907612	0.0644824907894674	0.065992116818066	3.40913253596252	3.24151253639357	2.25992178546157	3.34912531727542	4.00513401669534	4.41934884374897	24.3
171	23-154B	TL	243	9/2/2022	M	FRONT	6m	1	0.0238981594300255	0.0520251308363559	27.8385237709185	0.0141405901737175	0.0173285140358235	0.0205782564571222	0.0219505132984571	0.024017404239496	0.0453791786805242	0.0537334057496859	0.0534556105729333	0.0490197186205975	0.0530578267750219	0.0530759448681667	0.0498091543674805	5.07675522140649	4.76115985947062	4.83834898407588	4.34142416938358	4.51397436426535	4.30686117231663	48.3
172	23-154B	TL	243	9/2/2022	M	FRONT	6m	2	0.0370158675267701	0.0488531344299437	29.7937526678334	0.0227763415310707	0.0375534011791141	0.0456668038621323	0.0450859413644404	0.0357885742879198	0.0352238439739562	0.0446030869046929	0.0473691145003712	0.0470921445499527	0.0475866241714863	0.0537888412721682	0.0526798205535883	6.64810932239824	4.61935851764594	4.53920923008114	4.59031384517659	4.62045785787915	4.77630389465233	53.2
173	23-154C	TL	243	9/2/2022	F	BACK	6m	1	0.0311550483151079	0.0538511964119835	29.8806205837954	0.0127246344508071	0.0147648527500301	0.0301140591518747	0.0453803907033776	0.0376464891198468	0.0463089795075727	0.0397821486377859	0.0462245596267322	0.0585975791805494	0.059852362511661	0.0602464454825005	0.0584083247661455	5.04391686169765	4.25978790340164	4.70913386696466	5.17593545232292	5.10904348750217	5.58280301190637	60.2
174	23-154C	TL	243	9/2/2022	F	BACK	6m	2	0.0650463324754644	0.0710329291501706	31.0819812835263	0.0605530228350933	0.0633878709663191	0.0649156006200376	0.0751014720529423	0.0632417529345097	0.0630791978362698	0.0675803416969744	0.0733787998159686	0.0717662885887938	0.0717274175114542	0.0739296373665083	0.0678137852101645	5.6392205930439	5.07551877835765	5.53937725204607	5.3293910675799	4.97513764785959	4.5233359446392	67.2
175	23-154D	TL	243	9/2/2022	M	BACK	6m	1	0.020756498688647	0.0515567970384155	44.8407026891792	0.0136246177925903	0.0185132703683252	0.0207336096738969	0.0196710137824669	0.0217020874016244	0.0302956407371828	0.0499515678596073	0.0478251204752255	0.0499395707368195	0.0504209410105846	0.0543828759853719	0.0568227816225968	7.89413437397586	8.24603986248842	8.42687716049807	7.48173615162177	6.64824162413345	6.14367351646159	32.9
176	23-154D	TL	243	9/2/2022	M	BACK	6m	2	0.0397414147193642	0.0555038118539861	34.0955589402995	0.014369887169884	0.0228394937466345	0.0476162091992623	0.0485016481228593	0.0590594272408624	0.0460712232376687	0.0508891914452878	0.0551168104155869	0.0566333272012133	0.0580299514602941	0.0570982638110138	0.0552555420304756	7.40413429529117	5.60698097063823	5.4403171394073	5.35904053178648	5.37437689397008	4.91070910920621	65.3
177	23-160A	TU	245	9/16/2022	M	FRONT	6m	1	0.0499740465563431	0.0537734341929431	31.3309007402534	0.043190567923018	0.0561799802216278	0.0588374392115576	0.0514124422772838	0.0476940334440153	0.0425263646845463	0.0323069255532375	0.0360527716998465	0.0516419667020396	0.0655706500464007	0.0671060283338691	0.0699721185856096	4.11740264862861	4.16471941089664	5.11421816401541	5.9172883335054	6.00687577607806	6.01039640712928	75.2
178	23-160A	TU	245	9/16/2022	M	FRONT	6m	2	0.0512690399492799	0.0648298587914399	31.9487508677364	0.0387512499753207	0.0568987124145084	0.0472598267226355	0.0489171075909353	0.0606394180344372	0.0551447938830561	0.0539989838848639	0.0561616531838573	0.0669056800360847	0.0700002825876435	0.0709188339752832	0.0709985401073849	4.63956931181354	5.0740220404022	5.40352681036823	5.78265031955738	5.46452162358431	5.58446076201071	70.1
179	23-160B	TU	245	9/16/2022	F	FRONT	6m	1	0.103794075300745	0.0413952693390292	20.7237756484138	0.103901143225934	0.113604582719829	0.108522399540814	0.103425349698601	0.101693873710842	0.0916116465639454	0.0492514765633176	0.0370042125859825	0.0359672635499568	0.0410649438233433	0.0428255289251565	0.0422606327759363	3.13816466333775	3.12853555530001	3.21904613915636	3.47048342176937	3.73588685011458	4.03165901873569	36.7
180	23-160B	TU	245	9/16/2022	F	FRONT	6m	2	0.0859644239788321	0.0527872446478917	24.5418059159568	0.10818910009932	0.0960570842625456	0.0800245826003138	0.0811361490833103	0.0722553907800827	0.0781186237769621	0.040058519188517	0.0421555806613681	0.0444432651312978	0.0543445434167086	0.0649274938031654	0.0707999787363414	3.16597077420431	3.64814696284545	4.25838040406558	4.43579003534256	4.55250617226664	4.48101156723231	68.7
181	23-160C	TU	245	9/16/2022	M	BACK	6m	1	0.0839654573346808	0.0779612596265159	39.4865381323264	0.0612808064090272	0.0844540147969331	0.08702052007703	0.0866108880621917	0.0918089579274319	0.0926172850127442	0.0721953077432368	0.0760992177887016	0.0816673144117527	0.0778277844103999	0.080279678981858	0.0796992900415215	8.16987054478692	7.45100717369561	6.21365375583996	6.09916540843008	5.71553161841032	5.83730963116355	61
182	23-160C	TU	245	9/16/2022	M	BACK	6m	2	0.0761982501727232	0.0758427989123118	33.988740308989	0.0602604737801164	0.07725376738917	0.0727683660361375	0.0819167217042427	0.0676892534631016	0.0973003316128388	0.0703263919825654	0.0764209630335251	0.0774291496851067	0.0781579308467752	0.0751062041306549	0.0776158322356653	5.95657931521576	5.97706142506043	5.8611780385478	5.46932425500198	5.55057709145849	5.17402018370456	58.8
183	23-160D	TU	245	9/16/2022	F	BACK	6m	1	0.058100383029152	0.0461006450598475	25.9252241386384	0.073461249957313	0.0855281717323538	0.0680424001965871	0.0263137431783843	0.0421494461702842	0.0530920323300327	0.0285476396703547	0.0352835788485778	0.0394001998936764	0.0612875003914826	0.0550566803232862	0.0570342873975644	4.63024470984989	4.66112130149802	4.56244286178275	3.62586795822029	4.19947995127217	4.24606735601525	67.4
184	23-160D	TU	245	9/16/2022	F	BACK	6m	2	0.0664683802958898	0.058271924011501	28.3213670648375	0.057603035618995	0.0862246707147321	0.0645402865020507	0.0613746270306473	0.0676295988220184	0.0614270751611895	0.0371678178563861	0.0445466752636275	0.0554750611009809	0.0714694757818271	0.0694948878127279	0.0714852598734497	4.67528804553121	5.46576356116107	4.35991046994746	4.76332327660908	4.65731804238968	4.39976366919903	70.5
185	23-161A	TL	220	3/25/2022	M	FRONT	12m	1	0.0219789775148322	0.0319102632883992	19.6459213795942	0.0126937515165936	0.0117645252811762	0.0164091009522712	0.0306283351793884	0.0305099328674772	0.0298739003000029	0.0332845357308966	0.0370660285485375	0.0284016805417554	0.0295939861370991	0.0304556449203057	0.0326568363516565	4.70139145445433	3.80229542353712	2.99457895568267	2.84535087460017	2.83617905565383	2.46612561566604	30.4
186	23-161A	TL	220	3/25/2022	M	FRONT	12m	2	0.0282675002499489	0.0299277173519847	22.1096801329831	0.0287317781311306	0.0115835970767153	0.0176262303191461	0.0471498554183497	0.018350987047925	0.0461718326516844	0.0314977733888674	0.0316876489036852	0.0278982711053991	0.0251624653713909	0.0291271547160121	0.0341920117992163	4.4676192937507	3.84774760807296	3.43761573277429	3.3079218188828	3.63081397713421	3.41796170236816	34.6
187	23-161B	TL	220	3/25/2022	F	FRONT	12m	1	0.0215805713803887	0.0476562294115319	27.1651515312696	0.0032538676529412	0.00595788432661719	0.0238194080456424	0.0184788135715151	0.0529832027577181	0.0249989408528447	0.0506004505629266	0.0484655914604469	0.0460073748422391	0.049772864560231	0.0410367261870663	0.0500539187105368	3.35972365290417	3.37317094577256	4.05117782169787	4.57284159244857	5.72731750116313	6.08092001728333	47.7
188	23-161B	TL	220	3/25/2022	F	FRONT	12m	2	0.0404167304671991	0.0376320670466127	22.7492821805836	0.0341210367640324	0.0213304952696352	0.0364588862933962	0.0494729577691015	0.0606396515087281	0.0404879704570319	0.0448227421133112	0.0426931475822477	0.0419299995066256	0.0291115981127347	0.0311493067456217	0.0360827933801276	3.28940671534491	2.97966676618318	4.01113296497027	4.27325026388988	4.41153782900836	3.78428764118704	45.5
189	23-161C	TL	220	3/25/2022	M	BACK	12m	1	0.0118311873898047	0.0679533376816191	3.38044993404138	0.0115323947331254	0.0130026849313333	0.011554693637257	0.0115201046114443	0.0115854313102979	0.011791163559452	0.0691303090600034	0.0692574304419876	0.0674387800200607	0.0673826618781259	0.0672990950949494	0.0672110242927187	1.78627193454863	0.343291144765333	0.321182363159932	0.352659929944148	0.293521352590317	0.283523209033019	5.5
190	23-161C	TL	220	3/25/2022	M	BACK	12m	2	0.0662514096944785	0.0370948759098945	23.1118095067246	0.0225220180195685	0.0664247878326999	0.0722666989337896	0.0802251288393662	0.0820581266038823	0.0740116979375647	0.0432741638224806	0.0401122047371097	0.0362317586595304	0.0360690324471879	0.0311236172776773	0.035758478515381	2.03250107731139	4.5796384795264	4.47014904139593	4.21939889927624	3.70191323973897	4.10820876947565	52.1
191	23-161D	TL	220	3/25/2022	F	BACK	12m	1	0.00986599739349496	0.0347193012983588	25.9048178555765	0.00697153781404493	0.017677659874422	0.0108642898282698	0.00819693131687161	0.00712046117853244	0.00836075970896189	0.0370571433672273	0.0376915158543733	0.0352871947196089	0.0278623637885376	0.0368199576688007	0.0335959793245547	6.24023175481147	5.5485309667301	5.17609242941041	4.05024653306339	2.17966137073585	2.71005480082534	17.6
192	23-161D	TL	220	3/25/2022	F	BACK	12m	2	0.0891606769538837	0.0265713745611065	20.815461971912	0.117879209566078	0.110671494657864	0.0852298313436318	0.0822570491709125	0.0725895348262511	0.0663271646434955	0.0359108294674279	0.0198916874242675	0.0225439228758793	0.0229554186695564	0.0244093996806302	0.0337229442760312	3.11199699457986	2.96085220083035	3.59561158623136	3.45612297069556	3.61171638440358	4.07916183517128	28.9
193	23-162A	TL	243	9/2/2022	M	FRONT	6m	1	0.0133825381039049	0.0368960131425837	47.6967314717703	0.00957227846975515	0.0127309873032227	0.0146172500458373	0.011995929201793	0.0131115044306616	0.0182676415474662	0.0389699018176163	0.0329126184858674	0.0366223943901031	0.0363643355706556	0.0346321731947224	0.0418768708551897	9.52610015427759	6.82597021807914	8.38439771426139	7.7266741322575	6.97678088336434	8.25680836953034	21.8
194	23-162A	TL	243	9/2/2022	M	FRONT	6m	2	0.0234874502477828	0.0327142005292939	34.213930768553	0.0114691953857531	0.0170654767816701	0.0185227283016325	0.026333798972916	0.0269828252736264	0.0405542485027262	0.0312786959646364	0.0296024799398354	0.0300633091766033	0.0321838638866679	0.0357253012386198	0.0374332836260129	6.95781287841531	6.73654642088991	5.85492140865032	5.12359146031377	5.01167671711503	4.52938188316864	35.2
195	23-162B	TL	243	9/2/2022	F	FRONT	6m	1	0.0550888300797434	0.0633922336464999	29.348874871415	0.0446912399980818	0.0569568378830562	0.0558759080394073	0.0550729975395004	0.0583875632678762	0.0595473948140519	0.0552421088544302	0.0586314863696241	0.0688087290110468	0.0615690348252267	0.0667652269170078	0.0693394637032639	5.91771614094874	5.18510676254958	4.69584643446163	4.61696592248632	4.43261739081265	4.50062222015606	74.8
196	23-162B	TL	243	9/2/2022	F	FRONT	6m	2	0.0350099355728186	0.0509248498265905	30.7278973583497	0.05925049828222	0.030948708342826	0.0228778762359589	0.0244268809612292	0.0289038652637076	0.0436540430980387	0.0435255822012698	0.0495786024518744	0.0584196880941647	0.0629307241580236	0.04686764814186	0.0442276026594999	5.30448971855201	4.88930498085143	4.4909179393497	5.33571058032033	5.17333626085848	5.53413787841779	52
197	23-162C	TL	243	9/2/2022	M	BACK	6m	1	0.0107015951799749	0.0387603033301401	41.1128577087747	0.00545736699723497	0.00752556835447413	0.0070583194297854	0.0114052416707341	0.0144232601835557	0.0183415808661039	0.0519580103590614	0.0430404177699283	0.0346668675079388	0.0352770728519315	0.0310027235608827	0.0366143474447576	5.86226956036874	8.28849266970158	6.5625926369925	6.85208489484318	6.53244858338041	7.01496936348824	19.1
198	23-162C	TL	243	9/2/2022	M	BACK	6m	2	0.0915123626856943	0.0263374486604891	21.3243582743721	0.108660394166257	0.0936557599364553	0.0759712312925193	0.102905462520166	0.0922161680285179	0.0756639680694436	0.0333092593614961	0.0220298865136671	0.0216540813412527	0.0227289978770568	0.0285877441995693	0.0297171184219207	3.35191544238157	3.8221846685633	3.23230886464379	3.34817830186039	3.80346184476883	3.76630915215425	28.8
199	23-162D	TL	243	9/2/2022	F	BACK	6m	1	0.00849680177593773	0.0574379322787555	12.3116958479569	0.00530514368072046	0.00769553131935899	0.00762914136723185	0.0062835983510426	0.00587527570349425	0.0181925658791934	0.058481236260154	0.0590404046355254	0.0582511992781596	0.0580581229697319	0.0583472157167409	0.0524485235595199	0.937925030077987	0.957594171225491	1.19743680651143	1.05748396279618	1.07885171964959	7.08240415769619	18.7
200	23-162D	TL	243	9/2/2022	F	BACK	6m	2	0.0613976372146027	0.0370819310886933	21.0899113268244	0.0723476831341075	0.0524080389109279	0.0639623087596613	0.0630084914105895	0.0662059629485078	0.050458337900409	0.0450677580113333	0.0449821166446245	0.0404075087719483	0.0329834228746047	0.029597886996429	0.0294484993591625	2.86442084211415	3.65488928998662	3.47500716520476	3.39090807691251	3.76651688204884	3.93816907055756	34.2
201	23-163A	TU	245	9/16/2022	M	FRONT	6m	1	0.0648049191152797	0.0672780825076002	30.4200433814822	0.0524458715389012	0.0646755300623256	0.0668953799459068	0.0736376625944895	0.0666052131512693	0.0645699293615518	0.0616557482756808	0.0610822530316126	0.0674253096945387	0.0711631813241673	0.0698111567553927	0.0725342919205363	4.51802522528244	5.69633234715821	5.59209519273222	4.69457080698776	4.90504568993434	5.01397411938727	68.4
202	23-163A	TU	245	9/16/2022	M	FRONT	6m	2	0.0663129572088435	0.072599066200916	36.9934833717901	0.0278952435822301	0.0676557031886243	0.0751473594432688	0.0751282571101617	0.0786544952693502	0.0733959378596595	0.0664853804354146	0.0720898434426165	0.0740183275549646	0.0753517790765179	0.072474373484755	0.0751749764274443	6.63611427476639	6.50315311401387	6.21682970588818	6.25507092659472	5.50235617958393	5.87995917094304	64.5
203	23-163B	TU	245	9/16/2022	F	FRONT	6m	1	0.0616006667930264	0.0591796202292804	28.1398502967962	0.0421412138320871	0.0773774744274479	0.0542239888687017	0.0821634005244371	0.0553017844001264	0.0583873640626252	0.0410642657960764	0.0516476693136987	0.0603141097565267	0.0647414687028328	0.0667142417571513	0.0706001551210959	3.95992073160065	3.84704344819378	4.75244448336468	4.93322425193124	5.68626166818588	4.96095571351993	76.3
204	23-163B	TU	245	9/16/2022	F	FRONT	6m	2	0.0539229501664709	0.0665307902615732	26.4379411817179	0.028535482290263	0.049990976931139	0.0601995338532983	0.0713242590869919	0.0599083473561567	0.0535812883403957	0.0604719393723801	0.0629909673119713	0.0641069636254073	0.0716829984505827	0.0662485426483644	0.0736852989165455	3.79182767470665	4.47384506231952	4.8772633068364	4.32175487421743	4.45940217071442	4.51384809292349	60.8
205	23-163C	TU	245	9/16/2022	M	BACK	6m	1	0.0639656138093226	0.0545341814472677	33.8627905814381	0.049726182841575	0.067852626545615	0.0581287908111992	0.0618353786274743	0.0684409089812661	0.0778076331952264	0.0379768508981496	0.043136324029315	0.0543759191596076	0.0623656613570942	0.0692875301856834	0.0600691422403071	5.09659939368667	5.6877385229924	5.82047356895997	5.71950571461042	5.63595973533043	5.90251364585826	77.3
206	23-163C	TU	245	9/16/2022	M	BACK	6m	2	0.0529348056209994	0.0612617422727996	34.206554056953	0.0324056421268878	0.0596192829204026	0.067379281732414	0.063512470045266	0.0703827063365812	0.0243094505644446	0.0533439031324744	0.0610436774027536	0.0619102311089163	0.0658018124185195	0.0696439345934525	0.0558268949806811	5.60692534458353	6.77609230220747	6.15686973075988	5.50422265216818	5.38481114027321	4.77763288696078	77.9
207	23-163D	TU	245	9/16/2022	F	BACK	6m	1	0.103170181840342	0.0402549593907933	19.7858374649003	0.118820328012339	0.118355259373742	0.110260920537195	0.0916382051216824	0.0934374766893021	0.086500455769677	0.0433495084117486	0.0303881321305205	0.0296602135860332	0.0367832824794185	0.0501728580821894	0.0511812493229589	1.89328218783675	3.51202416351403	3.17155249529411	3.59411038119622	3.77545354275364	3.83941469430559	49.8
208	23-163D	TU	245	9/16/2022	F	BACK	6m	2	0.0977850706739251	0.0470310893830907	21.6779500512308	0.117057912310982	0.0953097704404982	0.102071291321228	0.0971425303144071	0.0949785121973954	0.0801517841554993	0.0327812944005301	0.0367111330260588	0.0417862993732414	0.0508795575817947	0.0595874174404597	0.0604465741629764	2.13032425999294	3.80192837645716	3.77173001961104	3.89115016192666	3.95792574434381	4.12489148889924	60.2
